# Supplementary material for: 3,5-Dibromo-2-[2,5-dibut­oxy-4-(3,5-dibromo­thio­phen-2-yl)phen­yl]thio­phene
Source: Acta Crystallogr Sect E Struct Rep Online. 2011 Nov 5;67(Pt 12):o3183. doi: 10.1107/S1600536811045235 (PMC3238851; doi:10.1107/S1600536811045235)
Supplement: Supplementary file 2 [file e-67-o3183-Isup2.hkl]

# 
# h,k,l, Fc-squared, Fo-squared, sigma(Fo-squared) and status flag 
# 
data_I
_shelx_title ' teh1181_p21c in P2(1)/c' 
_shelx_refln_list_code          4 
_shelx_F_calc_maximum      247.96 
_exptl_crystal_F_000       684.00 
_reflns_d_resolution_high  0.8152 
 
loop_ 
 _symmetry_equiv_pos_as_xyz 
 'x, y, z' 
 '-x, y+1/2, -z+1/2' 
 '-x, -y, -z' 
 'x, -y-1/2, z-1/2' 
 
_cell_length_a    13.0156 
_cell_length_b     7.8157 
_cell_length_c    12.2264 
_cell_angle_alpha  90.000 
_cell_angle_beta  101.027 
_cell_angle_gamma  90.000 
 
_shelx_F_squared_multiplier     1.000 
 
loop_ 
 _refln_index_h 
 _refln_index_k 
 _refln_index_l 
 _refln_F_squared_calc 
 _refln_F_squared_meas 
 _refln_F_squared_sigma 
 _refln_observed_status 
   1   0   0    11606.38     8564.99     63.46 o 
   2   0   0       57.05       81.40      5.68 o 
   3   0   0    14469.53    14328.04    112.15 o 
   4   0   0     6905.74     7829.36    183.15 o 
   5   0   0     1872.54     2327.39     61.43 o 
   6   0   0     6834.99     7915.20    113.22 o 
   7   0   0    61482.28    69051.50    419.11 o 
   8   0   0        9.25        8.12      6.60 o 
   9   0   0       34.83       39.56      7.32 o 
  10   0   0    19704.22    19644.60    293.70 o 
  11   0   0     1435.86     1521.45     69.27 o 
  12   0   0      680.22      729.79     55.74 o 
  13   0   0      114.82      152.73     24.96 o 
  14   0   0     5524.96     5533.44     96.75 o 
  15   0   0       51.97       60.45      9.25 o 
   1   1   0     7489.82     7401.21    122.49 o 
   2   1   0     6081.97     5998.21     91.59 o 
   3   1   0      232.15      273.33      6.69 o 
   4   1   0      218.18      311.47      8.24 o 
   5   1   0     7934.34     8980.43    171.48 o 
   6   1   0     1208.34     1222.61     27.68 o 
   7   1   0     1396.93     1686.00     39.35 o 
   8   1   0     2605.67     2820.78     45.16 o 
   9   1   0     9539.11    10095.61    107.85 o 
  10   1   0      329.20      304.99     22.22 o 
  11   1   0     1247.78     1272.03     27.02 o 
  12   1   0     1039.24     1008.32     37.52 o 
  13   1   0      177.24      166.91     15.07 o 
  14   1   0      283.14      281.66     13.60 o 
  15   1   0      416.33      401.97     17.83 o 
   0   2   0      790.29      846.76     13.05 o 
   1   2   0    37046.03    35620.28    375.08 o 
   2   2   0    27047.89    26328.35    227.88 o 
   3   2   0     5337.44     5755.79     76.33 o 
   4   2   0     3322.06     3624.07     50.09 o 
   5   2   0     7564.93     9026.81    148.32 o 
   6   2   0    14123.53    15829.19    294.94 o 
   7   2   0       79.17       79.84      8.52 o 
   8   2   0    18892.81    20364.19    312.51 o 
   9   2   0     5390.47     5742.20     98.40 o 
  10   2   0     2839.34     3086.43     61.39 o 
  11   2   0     1852.32     1634.43     48.94 o 
  12   2   0      111.31      123.53     13.63 o 
  13   2   0     3213.71     2998.30     53.00 o 
  14   2   0       68.65       53.97      8.21 o 
  15   2   0     3746.13     3756.51     50.33 o 
   1   3   0     7303.12     7469.89    131.04 o 
   2   3   0     1089.70     1169.88     27.49 o 
   3   3   0    13206.62    13098.47     77.54 o 
   4   3   0     5609.50     5759.77     76.02 o 
   5   3   0     1208.74     1325.73     26.62 o 
   6   3   0     6679.45     7487.95    110.40 o 
   7   3   0     1915.92     2151.98     35.01 o 
   8   3   0     4836.26     5172.01    109.85 o 
   9   3   0       23.84       34.43      9.76 o 
  10   3   0     3938.63     3946.03     71.34 o 
  11   3   0     1304.58     1303.51     30.80 o 
  12   3   0      465.16      418.90     20.50 o 
  13   3   0     3270.81     3141.01     60.31 o 
  14   3   0      252.88      255.18     15.06 o 
   0   4   0     1585.43     1471.10     37.34 o 
   1   4   0      846.05      916.27     22.17 o 
   2   4   0     1147.16     1171.51     28.76 o 
   3   4   0     8681.87     9286.20    148.48 o 
   4   4   0     6185.56     6740.62    159.81 o 
   5   4   0      328.75      381.50     17.49 o 
   6   4   0      957.95     1050.41     29.76 o 
   7   4   0     3940.39     4281.95     79.23 o 
   8   4   0       31.63       38.89      5.99 o 
   9   4   0      542.33      585.92     16.54 o 
  10   4   0     1839.74     1797.75     34.21 o 
  11   4   0     1793.51     1830.25     59.73 o 
  12   4   0        5.84       14.06      5.53 o 
  13   4   0      276.07      247.23     15.37 o 
  14   4   0     2928.22     2963.97     54.28 o 
   1   5   0      433.00      435.68     21.45 o 
   2   5   0    11251.89    11102.38    156.73 o 
   3   5   0      263.36      272.79     19.97 o 
   4   5   0     1280.02     1251.64     88.30 o 
   5   5   0    14083.17    14422.58    343.24 o 
   6   5   0      200.08      221.81     16.45 o 
   7   5   0      833.80      819.24     19.07 o 
   8   5   0        2.57       22.73      8.68 o 
   9   5   0     1500.79     1435.46     30.30 o 
  10   5   0      247.01      236.37     11.46 o 
  11   5   0     2690.77     2647.07     56.88 o 
  12   5   0     5969.43     6238.71     97.47 o 
  13   5   0      309.25      288.89     16.94 o 
   0   6   0     2478.08     2377.09    110.84 o 
   1   6   0      108.67      109.73     12.39 o 
   2   6   0      372.05      377.60     21.77 o 
   3   6   0     1312.77     1344.18     48.74 o 
   4   6   0     2159.82     2141.70     73.15 o 
   5   6   0      148.39      156.69     10.56 o 
   6   6   0      130.13      136.95     10.97 o 
   7   6   0     1862.34     1760.91     33.94 o 
   8   6   0        5.54        7.79      6.09 o 
   9   6   0       35.01       37.75      6.29 o 
  10   6   0       64.68       40.99      6.07 o 
  11   6   0     1781.44     1819.49     40.08 o 
  12   6   0       89.32      103.67     15.66 o 
   1   7   0      467.60      488.65     17.89 o 
   2   7   0       97.67       89.57      8.47 o 
   3   7   0     3246.82     3159.37     48.05 o 
   4   7   0     3371.15     3383.73     62.76 o 
   5   7   0      150.05      150.22     16.08 o 
   6   7   0      646.51      673.49     30.25 o 
   7   7   0       70.68       56.49      7.88 o 
   8   7   0      624.33      597.95     22.87 o 
   9   7   0      362.60      346.02     16.00 o 
  10   7   0     1841.85     1254.17    660.41 o 
   0   8   0        2.36       49.23     25.14 o 
   1   8   0     1329.95     1288.05     34.75 o 
   2   8   0     1157.69     1134.56     32.71 o 
   3   8   0      149.41      153.09     18.66 o 
   4   8   0       92.43       80.55     13.91 o 
   5   8   0     1209.07     1191.83     36.99 o 
   6   8   0      593.18      571.36     20.82 o 
   7   8   0       25.17       28.84      5.35 o 
   8   8   0      761.91      737.19     27.78 o 
   1   9   0        0.68        5.49      8.87 o 
   2   9   0      398.49      410.73     33.98 o 
   3   9   0      446.66      495.28     24.02 o 
   4   9   0      291.46      318.33     15.41 o 
   5   9   0       14.93       21.25      4.84 o 
 -15   1   1     1996.85     1887.50     39.87 o 
 -14   1   1       75.02       68.49      9.79 o 
 -13   1   1        4.44       25.19      6.52 o 
 -12   1   1       85.64       99.31     10.49 o 
 -11   1   1     2406.11     2367.21     44.58 o 
 -10   1   1     6813.85     6947.84    106.60 o 
  -9   1   1     5060.69     5316.23     88.65 o 
  -8   1   1     1439.85     1432.72     32.48 o 
  -7   1   1     1470.78     1820.70     35.42 o 
  -6   1   1        8.64       17.40      3.32 o 
  -5   1   1       84.71       94.89      4.48 o 
  -4   1   1     6602.51     6878.41     65.27 o 
  -3   1   1    14832.45    14362.82    273.07 o 
  -2   1   1      701.23      691.14     10.24 o 
  -1   1   1       32.76       37.48      4.39 o 
   0   1   1        7.34       42.36      2.63 o 
   1   1   1      853.26      949.63      7.45 o 
   2   1   1      516.88      640.70      6.83 o 
   3   1   1    12142.31    12263.80    222.99 o 
   4   1   1     7402.72     7740.38    106.23 o 
   5   1   1     4273.85     4477.58     46.46 o 
   6   1   1     3315.31     3455.19     34.57 o 
   7   1   1     3779.16     4213.10     79.03 o 
   8   1   1      183.15      182.45     14.97 o 
   9   1   1      142.55      164.72     12.69 o 
  10   1   1     2784.27     2773.22     83.72 o 
  11   1   1     1079.03     1008.93     23.94 o 
  12   1   1     2277.27     2113.17     53.58 o 
  13   1   1     5469.76     5296.26    123.83 o 
  14   1   1     1719.07     1657.90     30.86 o 
  15   1   1        6.81       18.07     12.89 o 
 -15   2   1      170.60      170.21     11.64 o 
 -14   2   1       61.50       82.14     10.28 o 
 -13   2   1     2986.73     2914.68     78.87 o 
 -12   2   1      536.58      530.11     21.05 o 
 -11   2   1      277.10      305.88     14.32 o 
 -10   2   1      758.35      754.82     30.36 o 
  -9   2   1      412.35      457.21     23.31 o 
  -8   2   1      516.05      597.90     22.47 o 
  -7   2   1     4604.00     5337.48    104.90 o 
  -6   2   1    10213.19    11478.25     69.28 o 
  -5   2   1      272.52      301.46      9.04 o 
  -4   2   1      729.94      876.89     15.26 o 
  -3   2   1      796.26      867.96     13.31 o 
  -2   2   1     7374.35     7886.22    116.37 o 
  -1   2   1     5265.58     5753.27    107.33 o 
   0   2   1    34114.24    31212.02    376.95 o 
   1   2   1     2971.64     3232.96     23.58 o 
   2   2   1     2389.95     2747.48     24.56 o 
   3   2   1     2232.88     2491.66     45.49 o 
   4   2   1     5092.54     5538.50    158.80 o 
   5   2   1     4604.26     5650.77    167.99 o 
   6   2   1     3275.41     4032.06     73.30 o 
   7   2   1     2717.57     3022.34    108.41 o 
   8   2   1      562.35      602.33     26.16 o 
   9   2   1       17.84       29.38      8.12 o 
  10   2   1     5873.05     5918.49    105.72 o 
  11   2   1     2156.96     2054.33     53.18 o 
  12   2   1     1229.16     1216.68     40.53 o 
  13   2   1      608.58      561.07     25.86 o 
  14   2   1        4.38        6.57      4.61 o 
  15   2   1      388.45      425.33     19.84 o 
 -14   3   1      940.36      917.00     24.27 o 
 -13   3   1      157.95      144.58     11.58 o 
 -12   3   1     2217.99     2171.42     54.89 o 
 -11   3   1      680.63      677.01     27.25 o 
 -10   3   1     1233.59     1285.67     24.47 o 
  -9   3   1      448.96      501.53     25.05 o 
  -8   3   1     1339.09     1466.65     36.63 o 
  -7   3   1     6260.82     7145.58     66.32 o 
  -6   3   1      884.72     1040.62     21.53 o 
  -5   3   1     7182.80     8196.77    124.65 o 
  -4   3   1       98.40      104.61      5.95 o 
  -3   3   1     2155.19     2210.10     44.31 o 
  -2   3   1     5792.38     5934.36     84.92 o 
  -1   3   1     3717.41     3754.41     45.46 o 
   0   3   1     2793.20     2809.29     33.79 o 
   1   3   1     4644.84     5195.96     66.50 o 
   2   3   1     4367.30     4851.59     62.16 o 
   3   3   1     1587.65     1945.82     36.60 o 
   4   3   1     1302.08     1190.75     29.17 o 
   5   3   1     6375.96     6306.71    294.69 o 
   6   3   1      595.23      548.96     23.96 o 
   7   3   1      978.31      995.13     28.42 o 
   8   3   1        5.61        8.62      5.47 o 
   9   3   1        4.97       19.17      7.41 o 
  10   3   1       71.46       86.89      6.76 o 
  11   3   1     4567.81     4262.08     61.40 o 
  12   3   1     3196.94     3133.29     64.71 o 
  13   3   1       67.87       77.13     10.12 o 
  14   3   1      170.04      159.64     13.67 o 
 -14   4   1      925.83      937.24     25.08 o 
 -13   4   1      297.51      277.91     14.24 o 
 -12   4   1     3957.13     4022.16     60.45 o 
 -11   4   1      833.96      852.77     29.92 o 
 -10   4   1        4.78       21.31      5.55 o 
  -9   4   1       43.73       41.94      5.35 o 
  -8   4   1     9332.15    10689.64    206.37 o 
  -7   4   1     2561.89     2825.39     42.30 o 
  -6   4   1      715.12      772.49     23.27 o 
  -5   4   1    15102.12    16498.81    481.77 o 
  -4   4   1      961.83      963.67     23.77 o 
  -3   4   1      523.72      581.98     17.81 o 
  -2   4   1        6.79       21.67      5.73 o 
  -1   4   1     5806.87     6118.12     66.63 o 
   0   4   1     5056.14     5246.72     57.18 o 
   1   4   1     2597.33     2811.29     53.70 o 
   2   4   1    23910.74    25427.94    210.22 o 
   3   4   1      692.25      684.13     35.83 o 
   4   4   1      550.24      669.25     19.85 o 
   5   4   1      775.96      811.62     32.98 o 
   6   4   1     3134.30     3285.32     60.07 o 
   7   4   1     3654.95     3838.78     89.74 o 
   8   4   1     1095.63     1118.82     29.66 o 
   9   4   1     5382.73     5453.73     83.69 o 
  10   4   1      424.00      372.02     15.74 o 
  11   4   1        0.30       11.46      5.97 o 
  12   4   1     2552.32     2466.36     45.34 o 
  13   4   1      281.96      297.18     16.09 o 
  14   4   1      937.22      898.31     39.49 o 
 -13   5   1       67.88       74.89      7.40 o 
 -12   5   1      168.31      146.83     15.24 o 
 -11   5   1     1648.18     1602.63     38.62 o 
 -10   5   1      522.25      489.97     18.65 o 
  -9   5   1      352.89      350.44     18.34 o 
  -8   5   1     1233.20     1240.96     28.98 o 
  -7   5   1      201.03      200.94     12.51 o 
  -6   5   1      137.91      142.07     15.04 o 
  -5   5   1       62.72       52.71     11.44 o 
  -4   5   1     3058.85     3187.70     57.40 o 
  -3   5   1     1318.70     1365.08     33.20 o 
  -2   5   1      691.74      691.53     19.78 o 
  -1   5   1     4546.73     4527.41     88.37 o 
   0   5   1      240.88      219.84     13.19 o 
   1   5   1      510.61      521.22     35.17 o 
   2   5   1       37.10       80.90     11.62 o 
   3   5   1     3293.26     3455.92     81.48 o 
   4   5   1      175.06      172.63     17.15 o 
   5   5   1       31.17       31.97      9.73 o 
   6   5   1     1729.70     1694.95     80.03 o 
   7   5   1     1154.54     1169.23     23.16 o 
   8   5   1      147.27      140.47      9.33 o 
   9   5   1        3.38       16.48      5.79 o 
  10   5   1     1252.32     1196.66     26.60 o 
  11   5   1      269.39      260.63     15.47 o 
  12   5   1      114.14      111.45     10.62 o 
  13   5   1      316.61      307.06     23.78 o 
 -12   6   1       72.07       72.76     13.96 o 
 -11   6   1     1133.27     1092.69    112.06 o 
 -10   6   1     1308.81     1200.52     36.23 o 
  -9   6   1     2061.77     2043.55     46.11 o 
  -8   6   1      834.93      789.40     27.05 o 
  -7   6   1     3934.07     3864.99     55.13 o 
  -6   6   1     7163.18     7338.17     85.53 o 
  -5   6   1      104.41      114.16      9.90 o 
  -4   6   1     4184.01     4209.83    336.61 o 
  -3   6   1     2139.02     2278.93    287.14 o 
  -2   6   1     4080.67     3892.97     96.83 o 
  -1   6   1       13.69       16.86      6.33 o 
   0   6   1      898.29      886.57     39.31 o 
   1   6   1    10106.64    10333.92    184.16 o 
   2   6   1     1070.39     1102.10     43.22 o 
   3   6   1     3325.29     3626.98     96.92 o 
   4   6   1     1263.42     1224.04     37.34 o 
   5   6   1     1735.15     1707.11     38.24 o 
   6   6   1     1013.72      949.87     26.91 o 
   7   6   1        8.19       17.43      4.67 o 
   8   6   1     8139.89     7923.13    113.57 o 
   9   6   1      776.08      721.71     23.71 o 
  10   6   1      617.78      575.92     24.70 o 
  11   6   1      879.89      831.21     31.99 o 
 -10   7   1      319.85      234.31     96.77 o 
  -9   7   1       40.08       25.55      6.29 o 
  -8   7   1     1688.93     1701.99     44.58 o 
  -7   7   1      142.27      146.95     12.53 o 
  -6   7   1       66.75       68.24      8.59 o 
  -5   7   1      666.23      648.54     31.36 o 
  -4   7   1     1440.55     1409.43     38.39 o 
  -3   7   1     1472.32     1469.65     45.22 o 
  -2   7   1      233.93      230.84     13.41 o 
  -1   7   1     2556.85     2518.48     54.40 o 
   0   7   1     1315.50     1329.54     32.44 o 
   1   7   1       11.62       20.20      5.91 o 
   2   7   1       45.11       43.51      7.63 o 
   3   7   1      626.90      622.47     23.93 o 
   4   7   1      924.96      901.24     27.46 o 
   5   7   1      552.70      544.42     27.10 o 
   6   7   1     1370.83     1277.77     32.14 o 
   7   7   1      681.37      640.17     22.20 o 
   8   7   1      209.49      198.39     12.05 o 
   9   7   1      532.51      528.09     16.65 o 
  10   7   1     1022.23     1030.19     40.11 o 
  -8   8   1     1110.67     1114.86     34.76 o 
  -7   8   1      845.59      861.71     27.70 o 
  -6   8   1      446.85      458.27     18.89 o 
  -5   8   1     4481.86     4594.90     72.50 o 
  -4   8   1        3.34       17.79      7.75 o 
  -3   8   1      110.03      118.69     15.82 o 
  -2   8   1     2324.93     2240.40     52.62 o 
  -1   8   1     1422.11     1418.90     48.57 o 
   0   8   1     1283.17     1304.72     35.45 o 
   1   8   1       52.94       58.12      8.55 o 
   2   8   1     2600.34     2681.43     57.83 o 
   3   8   1      129.49      127.12     13.26 o 
   4   8   1      123.36      130.73     16.60 o 
   5   8   1     3499.00     3417.59    108.98 o 
   6   8   1      594.29      623.90     31.00 o 
   7   8   1      629.53      653.03     23.75 o 
   8   8   1       99.15      102.62     10.32 o 
  -5   9   1      852.91      863.67     39.82 o 
  -4   9   1        6.07       11.50      3.56 o 
  -3   9   1     1240.98     1274.89     30.73 o 
  -2   9   1      243.23      235.08     17.38 o 
  -1   9   1        1.28        6.83      7.39 o 
   0   9   1     1784.03     1827.39     46.57 o 
   1   9   1       52.62       68.92     16.49 o 
   2   9   1      783.57      720.92     30.28 o 
   3   9   1       12.35       29.61     13.10 o 
   4   9   1      997.51     1083.62     32.91 o 
   5   9   1      330.76      313.98     24.22 o 
 -15   0   2     1135.69     1127.85    101.16 o 
 -14   0   2       92.28       92.17     10.48 o 
 -13   0   2    12099.07    11705.75    133.74 o 
 -12   0   2     5503.94     5593.69     89.37 o 
 -11   0   2      529.49      495.60     22.36 o 
 -10   0   2     6459.82     6780.90    119.91 o 
  -9   0   2     1574.39     1841.94     58.43 o 
  -8   0   2     1268.48     1304.90     30.41 o 
  -7   0   2       62.50       75.31      6.72 o 
  -6   0   2    31874.09    33098.25    487.98 o 
  -5   0   2    18855.13    19810.51    468.72 o 
  -4   0   2     1772.38     1902.47     29.92 o 
  -3   0   2    37641.78    32378.99    212.25 o 
  -2   0   2       13.69       39.67      4.98 o 
  -1   0   2     2968.62     3208.22    138.21 o 
   0   0   2      816.18      892.85     12.84 o 
   1   0   2    18711.86    19046.26     93.81 o 
   2   0   2    18987.88    19365.44    108.22 o 
   3   0   2       29.95       74.01      4.00 o 
   4   0   2    37946.12    39153.04    119.17 o 
   5   0   2       11.80       18.67      4.99 o 
   6   0   2     6523.91     6919.32     79.46 o 
   7   0   2     2048.75     2276.57     57.30 o 
   8   0   2     6824.09     6730.75    116.14 o 
   9   0   2     9327.36     9680.13    146.13 o 
  10   0   2      793.58      830.47     83.73 o 
  11   0   2     7420.88     7257.66    355.05 o 
  12   0   2       56.35       75.90     13.44 o 
  13   0   2     3372.56     3053.16    102.06 o 
  14   0   2     2720.92     2694.09     84.26 o 
  15   0   2      737.46      758.41     36.77 o 
 -15   1   2     3535.53     3399.60    124.97 o 
 -14   1   2      380.88      343.80     17.27 o 
 -13   1   2     2756.65     2717.26     41.84 o 
 -12   1   2     3027.67     2869.61     50.01 o 
 -11   1   2        8.98        5.94      6.44 o 
 -10   1   2     4948.50     5059.92     76.47 o 
  -9   1   2     2106.14     2354.59     43.93 o 
  -8   1   2     1816.34     1879.01     36.04 o 
  -7   1   2      109.54      141.64      6.91 o 
  -6   1   2     1964.48     1999.38     31.28 o 
  -5   1   2    15899.70    16645.80    132.02 o 
  -4   1   2      177.66      190.65      4.09 o 
  -3   1   2    16396.22    16395.15    244.35 o 
  -2   1   2    24919.08    24287.42    663.97 o 
  -1   1   2      207.07      217.98      7.13 o 
   0   1   2    17316.41    16396.42    299.52 o 
   1   1   2      470.45      524.80      6.84 o 
   2   1   2     7971.13     8247.45    140.54 o 
   3   1   2     6269.90     6573.88    103.99 o 
   4   1   2    10209.66    10649.81    203.43 o 
   5   1   2    17343.43    18618.07    327.45 o 
   6   1   2     1383.73     1412.04     21.64 o 
   7   1   2    10283.63    10983.69    133.93 o 
   8   1   2     2775.50     2933.83     76.58 o 
   9   1   2     1267.12     1289.28     40.30 o 
  10   1   2      255.52      266.35     11.63 o 
  11   1   2     1400.30     1309.79     33.76 o 
  12   1   2     1890.37     1845.31     38.58 o 
  13   1   2     3242.86     3225.67     59.90 o 
  14   1   2     2345.59     2280.09     39.06 o 
  15   1   2     2086.49     2088.27     61.18 o 
 -15   2   2        0.97       10.69      4.09 o 
 -14   2   2     5345.05     5354.15     76.14 o 
 -13   2   2      369.99      363.74     15.25 o 
 -12   2   2     1676.11     1574.34     36.05 o 
 -11   2   2    10534.46    10662.76     84.22 o 
 -10   2   2     1181.06     1183.89     37.86 o 
  -9   2   2      210.73      257.30     15.66 o 
  -8   2   2     1805.62     2049.34     37.01 o 
  -7   2   2    13207.78    14303.04    107.93 o 
  -6   2   2      694.49      763.38     21.04 o 
  -5   2   2     4011.80     4602.53     48.56 o 
  -4   2   2    29881.83    30093.70    411.42 o 
  -3   2   2      219.84      243.53      5.67 o 
  -2   2   2     4810.70     5222.85     58.74 o 
  -1   2   2    10925.59    11680.36    123.73 o 
   0   2   2    33753.19    30484.88    648.05 o 
   1   2   2     1435.00     1507.17     14.31 o 
   2   2   2     4762.77     5068.09     59.35 o 
   3   2   2    29976.35    31001.43    838.44 o 
   4   2   2       54.80       65.82      5.52 o 
   5   2   2     1561.31     1766.93     34.18 o 
   6   2   2     4034.93     4375.43     55.76 o 
   7   2   2    10213.17    11254.38    193.23 o 
   8   2   2      170.62      199.08     13.63 o 
   9   2   2      384.52      418.77     33.70 o 
  10   2   2    12201.49    12170.71    206.49 o 
  11   2   2       18.71       26.03      5.35 o 
  12   2   2      787.72      814.37     32.15 o 
  13   2   2     1999.58     1843.55     48.51 o 
  14   2   2     2335.99     2190.03     42.64 o 
 -15   3   2      712.67      673.23     31.84 o 
 -14   3   2      451.54      412.33     16.83 o 
 -13   3   2     1782.18     1684.44     45.82 o 
 -12   3   2     1319.03     1241.36     41.96 o 
 -11   3   2        2.99       11.40      6.79 o 
 -10   3   2       16.72       13.54      5.18 o 
  -9   3   2     7493.79     7873.33    114.04 o 
  -8   3   2      176.45      195.55     13.90 o 
  -7   3   2      170.36      212.57     14.19 o 
  -6   3   2     8870.43     9896.52     92.36 o 
  -5   3   2     2705.75     2963.27     64.27 o 
  -4   3   2       94.99      141.51      6.77 o 
  -3   3   2      546.57      722.39     18.45 o 
  -2   3   2     7835.43     7647.86     54.71 o 
  -1   3   2      136.25      186.02      5.89 o 
   0   3   2     1272.47     1309.04     16.68 o 
   1   3   2    19192.25    20166.18    347.43 o 
   2   3   2      501.97      477.84     14.12 o 
   3   3   2      290.84      298.24     16.47 o 
   4   3   2      254.60      365.55     18.66 o 
   5   3   2    12498.92    13232.99    342.67 o 
   6   3   2       24.59       28.17      6.59 o 
   7   3   2     2732.05     3011.70    150.65 o 
   8   3   2    10104.46    10337.86    236.49 o 
   9   3   2      906.00      908.30     21.08 o 
  10   3   2      993.77      903.61     26.81 o 
  11   3   2       28.32       20.75      6.40 o 
  12   3   2     5537.81     5333.65    238.57 o 
  13   3   2      446.87      423.96     20.74 o 
  14   3   2      574.73      549.83     19.22 o 
 -14   4   2        2.05        8.88      3.33 o 
 -13   4   2      628.97      617.88     21.29 o 
 -12   4   2      526.52      514.14     31.28 o 
 -11   4   2        9.48       12.42      5.49 o 
 -10   4   2     6796.04     6584.35    129.69 o 
  -9   4   2      651.35      655.21     17.59 o 
  -8   4   2     9509.05    10248.22    138.32 o 
  -7   4   2     1834.96     2075.24     56.88 o 
  -6   4   2      412.94      406.42     16.60 o 
  -5   4   2     4244.74     4474.78     90.42 o 
  -4   4   2      477.50      532.50     19.22 o 
  -3   4   2    10536.41    11444.89    119.00 o 
  -2   4   2      132.65      151.96     10.92 o 
  -1   4   2     5061.21     5449.27     65.35 o 
   0   4   2     8457.16     9211.58     84.08 o 
   1   4   2     3839.52     4059.91     49.03 o 
   2   4   2    10633.71    11009.45    107.59 o 
   3   4   2      140.29      164.69     12.10 o 
   4   4   2     5811.30     6319.09     89.31 o 
   5   4   2     1136.00     1276.24     41.71 o 
   6   4   2      115.64      110.08     13.76 o 
   7   4   2     3672.10     3706.94     69.57 o 
   8   4   2     3537.29     3607.91     49.14 o 
   9   4   2     2762.90     2689.36     51.66 o 
  10   4   2     2099.12     2013.22     39.42 o 
  11   4   2     3275.95     3249.50     65.91 o 
  12   4   2     2472.67     2507.87     52.58 o 
  13   4   2        0.51       13.68      6.55 o 
 -13   5   2        4.35        9.99      5.52 o 
 -12   5   2       40.32       30.29      8.02 o 
 -11   5   2     1270.55     1271.87     40.86 o 
 -10   5   2     2323.14     2211.50     48.75 o 
  -9   5   2        6.81       22.18      6.20 o 
  -8   5   2     5509.52     5654.50     74.49 o 
  -7   5   2     3085.44     3049.90     42.21 o 
  -6   5   2      616.40      636.62     31.19 o 
  -5   5   2      183.11      191.13     12.91 o 
  -4   5   2      552.92      528.39     18.66 o 
  -3   5   2     3043.89     3124.07     59.23 o 
  -2   5   2      281.05      255.22     16.21 o 
  -1   5   2    10770.45    10839.62    103.90 o 
   0   5   2     2846.16     2719.00     50.15 o 
   1   5   2     1062.59     1075.53     28.38 o 
   2   5   2     3237.79     3338.84     60.13 o 
   3   5   2       72.51      111.15     16.95 o 
   4   5   2     2785.90     2782.52     61.53 o 
   5   5   2     2383.48     2497.29     72.77 o 
   6   5   2    10252.75    10734.02    540.52 o 
   7   5   2     2724.99     2557.51     37.38 o 
   8   5   2       80.93       81.04      7.22 o 
   9   5   2     2277.45     2389.03     46.90 o 
  10   5   2      128.24      139.30     10.32 o 
  11   5   2     3873.62     3962.70     57.76 o 
  12   5   2      862.67      846.91     26.03 o 
 -12   6   2        1.53       10.38      4.61 o 
 -11   6   2      219.65      194.49     14.16 o 
 -10   6   2      759.29      711.23     25.50 o 
  -9   6   2       24.61       33.92      6.88 o 
  -8   6   2      612.16      596.07     25.71 o 
  -7   6   2     2385.17     2343.03     45.12 o 
  -6   6   2       27.54       30.17      5.77 o 
  -5   6   2      334.88      328.41     15.96 o 
  -4   6   2      351.86      353.75     16.78 o 
  -3   6   2     1266.33     1271.38     55.55 o 
  -2   6   2      177.35      176.31     21.39 o 
  -1   6   2      292.01      316.40     28.47 o 
   0   6   2     1726.82     1757.10     89.30 o 
   1   6   2     1018.81     1025.37     41.31 o 
   2   6   2     1999.46     2002.36     98.58 o 
   3   6   2     1678.53     1728.20     71.84 o 
   4   6   2        6.80        8.96      5.48 o 
   5   6   2      505.54      493.24     18.21 o 
   6   6   2      624.40      622.09     22.10 o 
   7   6   2      614.07      576.76     19.16 o 
   8   6   2     1291.02     1258.00     29.52 o 
   9   6   2      121.85      115.09      8.74 o 
  10   6   2     1387.20     1425.75     34.04 o 
  11   6   2       83.72       88.52      8.87 o 
 -10   7   2      303.40      248.19     96.11 o 
  -9   7   2     2035.94     1979.40     50.52 o 
  -8   7   2      163.09      144.85     12.25 o 
  -7   7   2      156.47      173.38     14.00 o 
  -6   7   2      600.13      567.31     24.64 o 
  -5   7   2      635.76      639.83     26.55 o 
  -4   7   2      382.97      350.19     15.07 o 
  -3   7   2      206.56      202.64     11.86 o 
  -2   7   2     5935.57     5976.80    143.95 o 
  -1   7   2     2098.98     2123.93     54.63 o 
   0   7   2      883.24      861.95     29.01 o 
   1   7   2      895.39      894.85     24.34 o 
   2   7   2      786.55      791.18     22.81 o 
   3   7   2      102.72      101.81      9.13 o 
   4   7   2      397.13      388.99     22.17 o 
   5   7   2     4796.86     4525.55     68.74 o 
   6   7   2     1172.41     1104.57     29.49 o 
   7   7   2      212.89      218.34     11.76 o 
   8   7   2      785.87      787.67     22.00 o 
   9   7   2       70.47       70.31      7.12 o 
  10   7   2       50.32       48.21     10.57 o 
  -8   8   2      107.26       93.96     10.92 o 
  -7   8   2      351.07      339.27     21.30 o 
  -6   8   2       18.23       12.55      6.61 o 
  -5   8   2      357.06      362.34     17.73 o 
  -4   8   2     2483.93     2511.68     69.81 o 
  -3   8   2      337.20      325.63     20.44 o 
  -2   8   2        5.45        7.17      5.34 o 
  -1   8   2        2.16        7.48      5.31 o 
   0   8   2      222.86      216.87     14.96 o 
   1   8   2        0.68        0.64      5.25 o 
   2   8   2      992.47      942.06     30.89 o 
   3   8   2     2062.76     1995.83     59.61 o 
   4   8   2       84.47       86.80     13.19 o 
   5   8   2      318.31      310.35     18.34 o 
   6   8   2      119.11      111.92     13.61 o 
   7   8   2      305.61      298.39     18.60 o 
  -5   9   2      279.94      258.49     21.22 o 
  -4   9   2      275.35      292.23     17.09 o 
  -3   9   2     1808.09     1860.80     43.63 o 
  -2   9   2      291.69      251.12     24.60 o 
  -1   9   2       73.25       74.53     11.63 o 
   0   9   2      202.04      211.81     13.37 o 
   1   9   2      167.97      178.59     15.57 o 
   2   9   2       14.35       28.93      7.02 o 
   3   9   2      913.39      918.61     32.53 o 
   4   9   2      987.86     1012.37     26.17 o 
 -15   1   3     2689.45     2664.50     39.84 o 
 -14   1   3     1904.41     1835.18     35.05 o 
 -13   1   3      385.84      397.99     16.25 o 
 -12   1   3      880.59      857.95     24.78 o 
 -11   1   3      824.15      856.44     20.18 o 
 -10   1   3     3191.27     3220.44     80.89 o 
  -9   1   3     6010.18     6243.03     75.79 o 
  -8   1   3     5271.75     5443.19     71.15 o 
  -7   1   3     5856.44     6256.55     71.09 o 
  -6   1   3     5983.85     6310.61     53.89 o 
  -5   1   3     4552.02     4851.99     35.77 o 
  -4   1   3     2599.05     2825.89     27.69 o 
  -3   1   3     6779.28     7034.28     54.97 o 
  -2   1   3     6750.24     7058.23     63.79 o 
  -1   1   3     8378.17     8519.50     80.28 o 
   0   1   3    25861.58    24223.62    277.95 o 
   1   1   3     9673.54     9823.95    144.00 o 
   2   1   3     2036.24     2110.50     19.09 o 
   3   1   3      396.95      444.77      8.81 o 
   4   1   3      114.04      112.14      5.28 o 
   5   1   3     2064.93     2217.55     30.12 o 
   6   1   3     3085.30     3266.25     35.56 o 
   7   1   3    15992.50    16484.84    237.75 o 
   8   1   3     3698.70     3687.67     58.14 o 
   9   1   3      263.60      234.91     17.72 o 
  10   1   3      348.26      344.54     13.58 o 
  11   1   3       12.85       35.36      7.76 o 
  12   1   3      645.23      669.86     26.01 o 
  13   1   3     2057.80     2030.11     45.94 o 
  14   1   3     3417.71     3475.42     91.89 o 
 -15   2   3        6.95       17.91      4.85 o 
 -14   2   3       86.19       83.37      7.90 o 
 -13   2   3      181.19      173.53     10.88 o 
 -12   2   3     1724.44     1704.58     52.09 o 
 -11   2   3      917.21      918.86     22.89 o 
 -10   2   3      561.61      623.25     30.80 o 
  -9   2   3     4865.00     5284.50     85.45 o 
  -8   2   3      679.20      673.84     21.41 o 
  -7   2   3     1325.97     1411.86     28.81 o 
  -6   2   3     1029.77     1072.94     20.16 o 
  -5   2   3     1630.06     1678.37     26.14 o 
  -4   2   3      366.08      445.37     10.40 o 
  -3   2   3     5691.09     6338.12    101.35 o 
  -2   2   3    12953.11    13335.57    150.41 o 
  -1   2   3     1460.13     1547.07     18.23 o 
   0   2   3     6247.44     6696.31     48.75 o 
   1   2   3       12.74       34.10      2.95 o 
   2   2   3      189.86      189.70      4.50 o 
   3   2   3      444.26      459.78     12.37 o 
   4   2   3     4094.33     4290.65     45.24 o 
   5   2   3     3055.71     3006.63     47.86 o 
   6   2   3      563.29      618.55     19.04 o 
   7   2   3     1449.35     1496.92     31.17 o 
   8   2   3      296.26      318.13     18.63 o 
   9   2   3        4.83        9.17      9.13 o 
  10   2   3      557.71      508.82     24.42 o 
  11   2   3        6.28       12.04      5.65 o 
  12   2   3       27.68       30.46      9.93 o 
  13   2   3       15.24       20.32      7.32 o 
  14   2   3      285.26      255.66     13.54 o 
 -15   3   3      490.01      470.27     29.81 o 
 -14   3   3      405.33      391.87     16.54 o 
 -13   3   3     2155.00     2030.92     42.36 o 
 -12   3   3       63.70       56.95      7.41 o 
 -11   3   3     2254.53     2314.91     61.40 o 
 -10   3   3      212.18      236.71     11.26 o 
  -9   3   3      227.84      220.80     19.48 o 
  -8   3   3     6449.01     7053.01    105.03 o 
  -7   3   3     1062.20     1088.92     29.57 o 
  -6   3   3     1255.06     1245.15     23.65 o 
  -5   3   3       38.32       43.23      3.85 o 
  -4   3   3     2539.11     2916.29     68.07 o 
  -3   3   3      524.00      567.53     12.58 o 
  -2   3   3     1592.10     1571.37     23.65 o 
  -1   3   3    10681.73    10976.50     76.64 o 
   0   3   3       65.58       49.59      4.28 o 
   1   3   3     2296.64     2360.26     34.49 o 
   2   3   3     5528.43     5851.33     52.15 o 
   3   3   3      471.40      603.30     14.86 o 
   4   3   3      303.63      384.07     16.03 o 
   5   3   3     3842.34     4303.53    158.76 o 
   6   3   3     6589.11     6966.59    265.61 o 
   7   3   3       68.70       83.20     10.61 o 
   8   3   3     1332.63     1297.91     54.92 o 
   9   3   3     4186.42     4266.08     43.35 o 
  10   3   3      292.19      327.74     16.23 o 
  11   3   3      199.37      226.40     16.08 o 
  12   3   3      117.41      120.37     16.00 o 
  13   3   3      634.58      618.63     23.22 o 
 -14   4   3      103.98      104.12      8.99 o 
 -13   4   3     1826.45     1764.52     42.38 o 
 -12   4   3       96.62       91.06     11.62 o 
 -11   4   3     3302.68     3468.43     71.33 o 
 -10   4   3     4596.12     4937.92     88.82 o 
  -9   4   3      558.60      608.03     17.04 o 
  -8   4   3     2629.20     2915.16    124.48 o 
  -7   4   3       82.29       97.84     11.01 o 
  -6   4   3     4197.91     4511.10    107.15 o 
  -5   4   3     1483.04     1665.49     28.42 o 
  -4   4   3     9964.57    10492.87    186.12 o 
  -3   4   3    16545.21    17363.39    150.07 o 
  -2   4   3      392.52      507.34     21.80 o 
  -1   4   3     2969.75     3208.53     45.57 o 
   0   4   3       53.87       77.91      6.76 o 
   1   4   3     7472.87     7522.41     88.31 o 
   2   4   3     1216.85     1207.76     25.44 o 
   3   4   3     2945.39     3035.88     69.46 o 
   4   4   3     5416.20     5386.46     90.52 o 
   5   4   3        9.64       33.79     12.06 o 
   6   4   3     1624.72     1596.90     49.66 o 
   7   4   3      471.31      459.11     21.05 o 
   8   4   3     2518.27     2449.38     32.53 o 
   9   4   3        1.71       13.34      5.06 o 
  10   4   3      431.59      458.61     18.70 o 
  11   4   3     1803.27     1796.13     38.59 o 
  12   4   3      127.78      131.99     11.96 o 
  13   4   3      433.81      461.31     21.79 o 
 -13   5   3        5.94       19.56      5.46 o 
 -12   5   3      591.05      540.63     23.94 o 
 -11   5   3       19.16       28.09     10.99 o 
 -10   5   3      267.28      274.48     17.74 o 
  -9   5   3       88.01       97.10     11.01 o 
  -8   5   3     1619.22     1685.72     34.32 o 
  -7   5   3     2453.83     2462.38     43.27 o 
  -6   5   3       19.44       49.24     15.39 o 
  -5   5   3     1474.39     1511.08     31.95 o 
  -4   5   3      195.01      185.67     11.40 o 
  -3   5   3      773.29      764.51     24.48 o 
  -2   5   3      391.32      400.31     23.38 o 
  -1   5   3      541.79      591.98     34.30 o 
   0   5   3     2110.53     2016.33     50.12 o 
   1   5   3      234.04      263.63     16.39 o 
   2   5   3     2566.85     2780.88     48.31 o 
   3   5   3     1667.86     1644.98     37.43 o 
   4   5   3      844.60      905.67     57.08 o 
   5   5   3      945.93      985.36     48.87 o 
   6   5   3      533.58      516.69     16.44 o 
   7   5   3      185.75      199.20     11.97 o 
   8   5   3       19.44       15.51      5.29 o 
   9   5   3       62.02       71.94      8.63 o 
  10   5   3     2258.05     2166.81     38.74 o 
  11   5   3      298.57      295.10     17.73 o 
  12   5   3      740.65      728.21     22.18 o 
 -12   6   3     2819.53     2770.04     53.51 o 
 -11   6   3     2037.32     1955.19     62.31 o 
 -10   6   3     1769.80     1668.01     56.40 o 
  -9   6   3     2987.38     3110.25     56.49 o 
  -8   6   3      485.72      471.43     20.85 o 
  -7   6   3       56.87       56.41      9.21 o 
  -6   6   3      602.44      613.67     23.71 o 
  -5   6   3    11793.22    11713.76    265.31 o 
  -4   6   3     6722.06     6735.85    147.28 o 
  -3   6   3      587.85      607.85     24.33 o 
  -2   6   3     3873.75     4001.36     62.46 o 
  -1   6   3        4.06        9.67      8.70 o 
   0   6   3      324.63      324.61     24.92 o 
   1   6   3      200.42      210.24     17.72 o 
   2   6   3    14387.06    14448.37    221.75 o 
   3   6   3     4388.80     4262.58    102.18 o 
   4   6   3       11.51       21.22      4.42 o 
   5   6   3     5097.19     4915.66     72.25 o 
   6   6   3      362.03      335.83     15.17 o 
   7   6   3        9.80       14.27      4.24 o 
   8   6   3       86.69       77.41      8.96 o 
   9   6   3     4094.54     4049.97     68.89 o 
  10   6   3      719.06      670.49     22.61 o 
  11   6   3       25.02       36.75      7.02 o 
 -10   7   3      198.62      173.42     54.66 o 
  -9   7   3       20.63       24.42      8.78 o 
  -8   7   3       26.83       28.13      6.16 o 
  -7   7   3     4047.28     4152.34     63.68 o 
  -6   7   3      158.85      166.09     14.00 o 
  -5   7   3     1434.41     1394.56     38.69 o 
  -4   7   3     1175.74     1137.79     34.60 o 
  -3   7   3        6.07       14.44      4.01 o 
  -2   7   3      197.39      191.98     11.62 o 
  -1   7   3        0.04        5.13      4.78 o 
   0   7   3     3242.26     3222.17     90.70 o 
   1   7   3       17.11       32.34      7.19 o 
   2   7   3      336.53      343.36     18.10 o 
   3   7   3     3133.22     2986.02     66.17 o 
   4   7   3      171.68      167.74     14.09 o 
   5   7   3     2818.96     2654.93     52.33 o 
   6   7   3       20.21       30.58      5.36 o 
   7   7   3      522.72      486.61     16.71 o 
   8   7   3        7.05       14.75      4.66 o 
   9   7   3        5.42        6.97      4.80 o 
  -8   8   3      899.57      778.95     80.71 o 
  -7   8   3      177.60      174.09     15.27 o 
  -6   8   3     3233.80     3378.01     57.28 o 
  -5   8   3       62.35       69.31      9.54 o 
  -4   8   3      671.46      714.30     28.48 o 
  -3   8   3     2267.47     2246.87     64.84 o 
  -2   8   3       20.16       24.95      5.09 o 
  -1   8   3     1026.66     1005.70     29.07 o 
   0   8   3       74.13       63.35      8.49 o 
   1   8   3     1418.58     1405.39     34.93 o 
   2   8   3      254.39      235.72     13.10 o 
   3   8   3     1936.68     1949.06     45.72 o 
   4   8   3     4991.05     5116.48     72.01 o 
   5   8   3       38.16       39.30      5.85 o 
   6   8   3      686.88      689.28     22.86 o 
   7   8   3      191.11      175.87     19.07 o 
  -4   9   3      764.42      761.29     38.04 o 
  -3   9   3        1.93        8.45      7.18 o 
  -2   9   3      395.02      389.17     29.74 o 
  -1   9   3     2200.76     2180.94     48.76 o 
   0   9   3       59.44       57.77      6.39 o 
   1   9   3      403.07      418.26     17.88 o 
   2   9   3      666.54      690.34     22.31 o 
   3   9   3     1571.40     1590.99     33.06 o 
 -15   0   4     5854.61     5727.84     84.12 o 
 -14   0   4       59.44       65.65      9.55 o 
 -13   0   4      180.76      200.54     23.38 o 
 -12   0   4     1751.79     1814.07     72.81 o 
 -11   0   4    14759.21    14663.16    119.46 o 
 -10   0   4        4.51       12.80      6.54 o 
  -9   0   4     3461.59     3466.26     57.17 o 
  -8   0   4    22101.44    22049.37    200.40 o 
  -7   0   4     2079.17     2098.55     38.94 o 
  -6   0   4      199.09      215.45     11.09 o 
  -5   0   4        2.04       16.35      3.68 o 
  -4   0   4    22973.03    22722.74    824.00 o 
  -3   0   4     4950.27     5238.01     54.16 o 
  -2   0   4    11395.05    11268.25     69.93 o 
  -1   0   4    38606.14    34964.84    339.74 o 
   0   0   4     9465.26     9655.97    106.41 o 
   1   0   4     2230.70     2417.97     36.60 o 
   2   0   4     4554.29     5092.30     36.23 o 
   3   0   4    22267.03    22931.34    162.91 o 
   4   0   4     6605.43     6506.06     78.36 o 
   5   0   4     1043.41      840.91     24.73 o 
   6   0   4     6973.12     6843.84     85.76 o 
   7   0   4      730.39      687.78     23.03 o 
   8   0   4     5034.63     5152.56     74.70 o 
   9   0   4     6737.53     6837.91    137.15 o 
  10   0   4     9193.32     8143.38    208.70 o 
  11   0   4      380.18      417.20     30.66 o 
  12   0   4      101.42      118.87     22.84 o 
  13   0   4     4547.24     4645.83    121.57 o 
 -15   1   4        4.16        9.33      4.63 o 
 -14   1   4       85.38       90.96      8.61 o 
 -13   1   4     3150.75     3164.78     47.77 o 
 -12   1   4      632.78      576.83     20.44 o 
 -11   1   4      156.95      162.71      9.03 o 
 -10   1   4      868.97      876.32     27.66 o 
  -9   1   4     8519.10     8624.95    106.49 o 
  -8   1   4      139.14      163.55      8.06 o 
  -7   1   4      488.11      472.84     11.69 o 
  -6   1   4    16493.92    17048.55    206.65 o 
  -5   1   4     1099.00     1161.19     15.56 o 
  -4   1   4        1.54       15.82      2.38 o 
  -3   1   4     1687.58     1753.03     17.89 o 
  -2   1   4    19040.38    19187.38    193.79 o 
  -1   1   4      701.10      686.55     10.38 o 
   0   1   4     2379.78     2611.41     30.53 o 
   1   1   4    19963.66    19893.50    202.16 o 
   2   1   4      551.89      545.97     10.05 o 
   3   1   4      426.98      556.11     13.41 o 
   4   1   4     8970.74     9275.75    112.50 o 
   5   1   4     8064.48     8114.55     57.34 o 
   6   1   4      514.82      475.50     15.60 o 
   7   1   4       73.88       65.11      7.84 o 
   8   1   4    11638.46    11524.69     99.03 o 
   9   1   4      399.75      456.81     14.86 o 
  10   1   4        6.69       32.96      7.65 o 
  11   1   4     3706.93     3715.97     63.59 o 
  12   1   4     2607.87     2541.29     64.08 o 
  13   1   4       16.53       13.86      4.99 o 
  14   1   4      122.32      136.32     17.78 o 
 -15   2   4       25.67       39.37      8.26 o 
 -14   2   4     1371.79     1356.94     28.80 o 
 -13   2   4      631.89      566.70     23.48 o 
 -12   2   4     2051.52     2021.41     41.89 o 
 -11   2   4       33.72       39.47      6.25 o 
 -10   2   4    11853.81    12631.56    229.68 o 
  -9   2   4     5422.17     5806.27    160.97 o 
  -8   2   4      118.02      144.41     10.55 o 
  -7   2   4     7559.37     7587.87    108.89 o 
  -6   2   4      616.19      602.74     14.57 o 
  -5   2   4     7934.90     8270.56     75.42 o 
  -4   2   4       39.18       64.24      4.08 o 
  -3   2   4    21819.29    21871.76    319.39 o 
  -2   2   4     4886.60     5001.82     66.13 o 
  -1   2   4      360.97      408.98      6.72 o 
   0   2   4    14687.79    14283.40    181.97 o 
   1   2   4       75.50       73.51      3.98 o 
   2   2   4     6204.36     6186.28     96.08 o 
   3   2   4     2081.21     2382.28     32.23 o 
   4   2   4     9029.63     8725.19     69.01 o 
   5   2   4     5772.52     5775.80     53.71 o 
   6   2   4       14.56       21.39      4.50 o 
   7   2   4     9450.22     9494.69     91.59 o 
   8   2   4        3.90       23.03      5.68 o 
   9   2   4     1421.00     1338.24     23.96 o 
  10   2   4     1216.79     1198.98     33.47 o 
  11   2   4     3055.80     2932.67     49.96 o 
  12   2   4     2846.13     2761.40    107.91 o 
  13   2   4       72.28       68.55     13.32 o 
 -15   3   4     2674.48     2657.94     47.97 o 
 -14   3   4     2498.01     2468.06     48.02 o 
 -13   3   4      101.70      104.74     12.18 o 
 -12   3   4     5130.33     5054.16     72.96 o 
 -11   3   4      617.55      655.93     24.69 o 
 -10   3   4     7516.21     7567.12     99.89 o 
  -9   3   4        3.33       18.38      9.58 o 
  -8   3   4     3848.71     3848.87     77.53 o 
  -7   3   4     4017.90     3997.81     76.13 o 
  -6   3   4        3.75        4.70      3.29 o 
  -5   3   4    14712.96    15155.19     95.17 o 
  -4   3   4      637.18      577.98     14.60 o 
  -3   3   4    17411.07    18851.38    129.36 o 
  -2   3   4     2018.75     1965.53     27.78 o 
  -1   3   4     1216.74     1183.52     19.50 o 
   0   3   4    12345.93    12680.81    146.22 o 
   1   3   4      256.64      274.27      9.01 o 
   2   3   4    18596.68    18231.98    129.99 o 
   3   3   4     1175.65     1266.34     34.46 o 
   4   3   4     2461.25     2510.40     37.44 o 
   5   3   4     4476.71     4622.02    114.52 o 
   6   3   4     1489.37     1486.05     35.72 o 
   7   3   4    12517.11    12158.04    210.56 o 
   8   3   4       12.05       15.64      3.09 o 
   9   3   4     6044.00     5974.36     68.18 o 
  10   3   4     2005.46     1895.75     46.70 o 
  11   3   4      108.57       88.72     10.47 o 
  12   3   4     1384.39     1413.94     47.22 o 
  13   3   4     1728.31     1703.02     41.24 o 
 -14   4   4     1554.52     1482.06     45.59 o 
 -13   4   4      248.30      237.37     15.98 o 
 -12   4   4       74.83       80.25     10.70 o 
 -11   4   4     4092.55     4422.83    113.87 o 
 -10   4   4      499.28      483.59     21.07 o 
  -9   4   4      946.03      986.85     21.42 o 
  -8   4   4     1997.47     2036.17     62.57 o 
  -7   4   4      873.47      848.13     30.00 o 
  -6   4   4      840.33      809.62     24.67 o 
  -5   4   4       26.75       22.05      4.52 o 
  -4   4   4     8506.87     8445.11     88.73 o 
  -3   4   4      378.79      409.34     16.80 o 
  -2   4   4      406.99      486.65     21.94 o 
  -1   4   4     6278.05     6331.94    119.63 o 
   0   4   4      172.98      174.52      8.43 o 
   1   4   4      267.09      300.21     10.21 o 
   2   4   4        0.06        6.96      3.76 o 
   3   4   4     4996.86     4746.50     62.84 o 
   4   4   4     1874.92     1799.20     60.86 o 
   5   4   4      560.42      518.56     28.12 o 
   6   4   4     9364.20     8350.93    316.15 o 
   7   4   4      198.10      202.42     10.55 o 
   8   4   4       37.49       30.69      6.01 o 
   9   4   4      107.49      101.52     10.10 o 
  10   4   4     1489.88     1457.96     32.04 o 
  11   4   4      471.30      477.80     18.74 o 
  12   4   4      467.12      459.97     19.60 o 
 -13   5   4     6950.00     7418.32     93.25 o 
 -12   5   4        6.66       12.60      4.44 o 
 -11   5   4      128.75      111.05     12.44 o 
 -10   5   4     1083.44     1117.92     39.85 o 
  -9   5   4     1970.79     1896.54     42.71 o 
  -8   5   4     2407.18     2408.76     56.86 o 
  -7   5   4     2489.64     2478.94     65.91 o 
  -6   5   4     6461.24     6419.49     97.94 o 
  -5   5   4      827.84      860.19     26.86 o 
  -4   5   4      558.25      539.16     19.25 o 
  -3   5   4     7013.36     6990.03     76.31 o 
  -2   5   4     4343.08     4360.88     58.75 o 
  -1   5   4     3510.85     3574.23    107.52 o 
   0   5   4     1205.96     1079.82     33.53 o 
   1   5   4     6829.54     6665.39    170.51 o 
   2   5   4      168.39      183.36     12.86 o 
   3   5   4     2256.29     2153.39     43.61 o 
   4   5   4     3843.55     3695.46     85.76 o 
   5   5   4     5973.99     5591.86     63.95 o 
   6   5   4      556.66      501.27     17.59 o 
   7   5   4        0.11       16.03      4.65 o 
   8   5   4     6061.49     5995.38    109.97 o 
   9   5   4     1436.57     1379.74     33.94 o 
  10   5   4     1115.21     1115.43     28.31 o 
  11   5   4      912.10      922.36     24.44 o 
 -12   6   4      460.11      402.01     15.71 o 
 -11   6   4      411.72      396.31     16.55 o 
 -10   6   4       74.73       74.66      8.49 o 
  -9   6   4       21.13       21.19      5.67 o 
  -8   6   4      481.56      473.96     20.75 o 
  -7   6   4      368.97      373.30     18.97 o 
  -6   6   4      128.57      123.03     10.78 o 
  -5   6   4        1.00        9.63      5.03 o 
  -4   6   4     2175.32     2197.15     40.92 o 
  -3   6   4       57.83       66.70      7.87 o 
  -2   6   4      252.15      236.57     13.41 o 
  -1   6   4      255.37      271.18     15.97 o 
   0   6   4     1464.95     1475.40     35.82 o 
   1   6   4      207.61      192.14     10.12 o 
   2   6   4       75.24       80.34      7.83 o 
   3   6   4      825.10      784.39     21.53 o 
   4   6   4      785.29      752.00     20.85 o 
   5   6   4       75.12       71.43      7.45 o 
   6   6   4      703.10      678.21     22.87 o 
   7   6   4      236.43      235.06     13.46 o 
   8   6   4       97.15       72.54      9.92 o 
   9   6   4      131.28      125.28     11.29 o 
  10   6   4      402.69      390.43     16.29 o 
 -10   7   4       11.81       10.43      4.09 o 
  -9   7   4       82.98       78.79      8.12 o 
  -8   7   4     1304.08     1333.92     40.71 o 
  -7   7   4     2509.43     2524.28     48.44 o 
  -6   7   4      109.81      113.28     10.50 o 
  -5   7   4     1616.24     1650.45     45.62 o 
  -4   7   4      247.83      244.17     18.90 o 
  -3   7   4       45.63       45.61     12.19 o 
  -2   7   4       77.04       75.85      8.31 o 
  -1   7   4     1789.19     1789.43     31.48 o 
   0   7   4     1714.25     1697.56     39.07 o 
   1   7   4        3.10        2.53      8.27 o 
   2   7   4     1336.88     1271.59     42.06 o 
   3   7   4      365.22      331.76     19.02 o 
   4   7   4        7.55       10.14      5.92 o 
   5   7   4      439.76      412.32     18.47 o 
   6   7   4     1032.72     1015.40     24.85 o 
   7   7   4     1012.56     1018.63     31.30 o 
   8   7   4      195.74      205.14     11.90 o 
   9   7   4     1612.41     1653.14     56.39 o 
  -8   8   4       34.33       19.51      5.23 o 
  -7   8   4      415.41      393.14     13.19 o 
  -6   8   4       74.95       90.11     15.55 o 
  -5   8   4      643.85      635.56     30.99 o 
  -4   8   4      279.04      276.35     17.65 o 
  -3   8   4      539.46      514.50     23.92 o 
  -2   8   4       94.79       93.18     11.24 o 
  -1   8   4      128.36      127.75     12.20 o 
   0   8   4     1082.51     1042.33     34.50 o 
   1   8   4      160.68      137.47     11.29 o 
   2   8   4     1423.58     1372.70     30.14 o 
   3   8   4        2.13        3.73      4.74 o 
   4   8   4        2.17       14.62      5.68 o 
   5   8   4      128.11      132.14      8.70 o 
   6   8   4      356.23      317.21     18.74 o 
  -4   9   4       32.12       55.81     10.99 o 
  -3   9   4      188.97      180.53     19.07 o 
  -2   9   4      200.95      205.97     20.77 o 
  -1   9   4       57.08       67.66      7.47 o 
   0   9   4      288.04      301.36     14.60 o 
   1   9   4     1538.72     1625.53     46.03 o 
   2   9   4       55.26       57.09     12.26 o 
 -15   1   5     1872.15     1867.33     38.23 o 
 -14   1   5     1007.78      940.83     32.23 o 
 -13   1   5     1154.59     1168.13     34.10 o 
 -12   1   5     2322.49     2285.38     45.72 o 
 -11   1   5     1704.78     1621.32     30.37 o 
 -10   1   5      153.69      159.38     10.99 o 
  -9   1   5      253.09      237.35     11.69 o 
  -8   1   5     1801.49     1715.77     24.88 o 
  -7   1   5     1314.88     1297.61     21.28 o 
  -6   1   5     5972.62     6062.76     53.35 o 
  -5   1   5     6248.12     5995.28     42.38 o 
  -4   1   5     1807.87     1630.00     18.45 o 
  -3   1   5      210.53      174.65      6.28 o 
  -2   1   5      905.16      884.36     14.66 o 
  -1   1   5        0.92       15.30      2.16 o 
   0   1   5     4837.10     5165.32     46.72 o 
   1   1   5    16373.18    16445.21    206.34 o 
   2   1   5    16476.49    17015.54    182.47 o 
   3   1   5     2814.09     2992.17     29.11 o 
   4   1   5     3610.19     3635.49     37.70 o 
   5   1   5     1784.29     1737.49     27.65 o 
   6   1   5      152.53      137.89     10.85 o 
   7   1   5     6155.29     5920.79     68.17 o 
   8   1   5     7543.44     7345.19     72.94 o 
   9   1   5     5235.61     5151.56     85.78 o 
  10   1   5     1118.43     1061.81     42.24 o 
  11   1   5     1745.81     1803.68     51.33 o 
  12   1   5      648.51      625.60     27.19 o 
  13   1   5      285.87      261.28     17.99 o 
 -15   2   5     2004.93     1942.92     41.63 o 
 -14   2   5     1757.37     1730.90     36.07 o 
 -13   2   5      562.60      517.68     22.55 o 
 -12   2   5        0.90        4.46      5.24 o 
 -11   2   5      326.72      346.70     17.95 o 
 -10   2   5       33.20       35.65      4.34 o 
  -9   2   5      406.39      397.94     15.63 o 
  -8   2   5     6881.19     6818.98     95.88 o 
  -7   2   5     2120.19     2160.11     30.73 o 
  -6   2   5     1402.55     1392.98     20.16 o 
  -5   2   5      735.19      800.10     15.09 o 
  -4   2   5     1885.00     2115.41     32.01 o 
  -3   2   5     3198.48     3154.40     48.06 o 
  -2   2   5     2050.43     2053.72     46.94 o 
  -1   2   5     8201.22     8588.54    136.04 o 
   0   2   5      507.53      509.37      9.73 o 
   1   2   5      893.06     1040.29     23.69 o 
   2   2   5      575.35      547.66     13.11 o 
   3   2   5       25.38       38.71      5.10 o 
   4   2   5     4510.62     4327.99     50.62 o 
   5   2   5       23.43       32.62      5.02 o 
   6   2   5      318.74      300.30     15.02 o 
   7   2   5     2359.34     2330.32     42.79 o 
   8   2   5      466.39      448.23     13.19 o 
   9   2   5      773.18      651.52     19.21 o 
  10   2   5      354.48      334.89     17.48 o 
  11   2   5     1490.43     1475.29     33.82 o 
  12   2   5       19.57       20.08      7.40 o 
  13   2   5       58.36       43.56     11.42 o 
 -14   3   5     2260.14     2120.52     43.52 o 
 -13   3   5     2183.45     2114.47     50.10 o 
 -12   3   5      238.22      223.57     18.34 o 
 -11   3   5      483.60      459.97     18.35 o 
 -10   3   5        1.44       12.69      4.76 o 
  -9   3   5      107.61      126.92      7.60 o 
  -8   3   5      114.39      134.12      8.60 o 
  -7   3   5     4714.53     4530.79     53.78 o 
  -6   3   5     1614.24     1598.40     32.69 o 
  -5   3   5      372.19      347.50     12.67 o 
  -4   3   5     7850.05     7666.20    127.63 o 
  -3   3   5     3090.23     3012.53     41.10 o 
  -2   3   5       39.23       37.59      4.86 o 
  -1   3   5      184.00      212.00      9.07 o 
   0   3   5     4360.33     4332.73     35.61 o 
   1   3   5      629.96      635.27     14.64 o 
   2   3   5      196.86      195.64      9.18 o 
   3   3   5    10831.92    10311.85    118.49 o 
   4   3   5     2198.55     2170.48     40.52 o 
   5   3   5      480.38      486.48     22.15 o 
   6   3   5      135.07      133.47     11.44 o 
   7   3   5      116.33      130.80      7.70 o 
   8   3   5      233.68      240.58     12.35 o 
   9   3   5      806.34      811.50     22.92 o 
  10   3   5     5717.30     5926.89     92.90 o 
  11   3   5      362.01      371.40     18.39 o 
  12   3   5      125.11      157.14     30.90 o 
 -14   4   5      289.38      284.75     13.83 o 
 -13   4   5     1609.40     1566.17     38.67 o 
 -12   4   5        2.67        2.41      4.79 o 
 -11   4   5      380.43      387.52     18.28 o 
 -10   4   5      562.40      552.18     22.46 o 
  -9   4   5     5655.99     5616.62    126.96 o 
  -8   4   5     1414.67     1436.45     28.01 o 
  -7   4   5     1042.40      948.65     27.99 o 
  -6   4   5     4914.96     4924.41     78.29 o 
  -5   4   5      350.35      333.40     14.60 o 
  -4   4   5      966.51      956.00     23.97 o 
  -3   4   5      191.44      184.19     11.32 o 
  -2   4   5     5620.12     5362.85     54.66 o 
  -1   4   5     2757.28     2636.55     44.81 o 
   0   4   5     1553.26     1433.44     25.26 o 
   1   4   5     7270.25     7055.79    100.27 o 
   2   4   5      353.62      294.26     11.43 o 
   3   4   5      794.70      738.11     23.80 o 
   4   4   5       35.18       35.73      6.20 o 
   5   4   5     5734.97     5250.41     99.97 o 
   6   4   5     2441.56     2297.93     31.95 o 
   7   4   5      556.87      525.56     17.65 o 
   8   4   5     2014.85     1896.77     38.62 o 
   9   4   5       65.80       60.19      8.39 o 
  10   4   5      439.67      418.41     18.35 o 
  11   4   5      107.71      110.75      9.72 o 
  12   4   5     1627.07     1665.07     39.51 o 
 -13   5   5      260.61      238.84     15.91 o 
 -12   5   5      838.37      803.66     20.43 o 
 -11   5   5      255.79      289.69     12.96 o 
 -10   5   5     1675.49     1689.00     36.37 o 
  -9   5   5      127.68      149.75     11.83 o 
  -8   5   5     2584.13     2627.19     53.92 o 
  -7   5   5      174.47      195.74     10.90 o 
  -6   5   5       25.97       43.44      6.35 o 
  -5   5   5     3072.89     3035.72     65.23 o 
  -4   5   5       98.00       92.66      9.20 o 
  -3   5   5     1843.34     1878.20     39.71 o 
  -2   5   5       49.41       36.13      6.44 o 
  -1   5   5     3528.41     3553.13    125.05 o 
   0   5   5     2472.93     2522.30     77.31 o 
   1   5   5      237.79      227.79     14.57 o 
   2   5   5     3053.46     2910.27     56.18 o 
   3   5   5       83.36       82.19     10.26 o 
   4   5   5      323.82      315.17     12.09 o 
   5   5   5      481.85      490.02     16.17 o 
   6   5   5     1283.77     1181.90     31.24 o 
   7   5   5     2651.93     2481.96     49.10 o 
   8   5   5      235.55      241.16     17.07 o 
   9   5   5     1110.80     1122.77     32.52 o 
  10   5   5      437.58      441.68     16.62 o 
  11   5   5       65.38       70.61      7.96 o 
 -11   6   5     1538.49     1651.94     34.35 o 
 -10   6   5     5202.27     5333.31     65.42 o 
  -9   6   5      248.74      238.79     15.33 o 
  -8   6   5     1234.01     1276.80     32.67 o 
  -7   6   5     3456.73     3487.06     63.38 o 
  -6   6   5      535.10      559.79     29.10 o 
  -5   6   5      448.24      431.15     24.91 o 
  -4   6   5     1531.86     1589.72     47.65 o 
  -3   6   5     4774.92     4528.41    119.89 o 
  -2   6   5       26.08       21.57      6.60 o 
  -1   6   5     3210.76     2963.82     51.11 o 
   0   6   5     7425.57     6892.39    121.52 o 
   1   6   5       41.64       56.36      6.34 o 
   2   6   5      220.87      215.91     12.12 o 
   3   6   5       43.63       63.71      8.39 o 
   4   6   5     1645.16     1506.23     31.81 o 
   5   6   5      238.00      227.55     13.57 o 
   6   6   5     3443.89     3317.30     63.16 o 
   7   6   5     2879.97     2900.81     49.33 o 
   8   6   5      549.77      490.82     21.54 o 
   9   6   5      131.96      144.04      9.88 o 
  10   6   5      387.82      384.22     23.18 o 
 -10   7   5      665.30      682.13     24.53 o 
  -9   7   5      539.54      575.36     18.94 o 
  -8   7   5     1995.78     1949.73     51.39 o 
  -7   7   5      390.03      337.77     17.84 o 
  -6   7   5       22.86       20.71      5.46 o 
  -5   7   5      528.18      506.95     32.77 o 
  -4   7   5      125.56      109.02     16.86 o 
  -3   7   5     2453.27     2293.27     70.58 o 
  -2   7   5      232.11      218.39     18.09 o 
  -1   7   5     3750.77     3473.97     73.63 o 
   0   7   5     1008.02      927.56     41.62 o 
   1   7   5       86.30       86.90     10.34 o 
   2   7   5     3692.70     3476.65     60.11 o 
   3   7   5        0.98       12.88      5.37 o 
   4   7   5      909.73      872.41     29.50 o 
   5   7   5        1.68        8.23      5.39 o 
   6   7   5     2003.02     2040.83     33.47 o 
   7   7   5      587.33      613.11     20.93 o 
   8   7   5       60.50       61.89      7.63 o 
  -7   8   5       79.96       84.02      6.28 o 
  -6   8   5      662.66      641.13     20.10 o 
  -5   8   5       99.21      104.84     10.71 o 
  -4   8   5       18.84       21.40      6.38 o 
  -3   8   5        0.28       -1.81      6.30 o 
  -2   8   5     4777.13     4823.22     71.48 o 
  -1   8   5      658.60      653.35     51.09 o 
   0   8   5        0.23        7.75      5.36 o 
   1   8   5     1339.69     1373.25     32.41 o 
   2   8   5       40.04       49.12      7.29 o 
   3   8   5       46.80       39.07      7.22 o 
   4   8   5        0.31        9.71      5.00 o 
   5   8   5     2103.71     2187.51     35.89 o 
  -2   9   5        3.83        2.11      5.49 o 
 -15   0   6      779.47      732.96     41.86 o 
 -14   0   6    10794.16    11289.82    199.79 o 
 -13   0   6     1860.70     2025.22     59.58 o 
 -12   0   6       29.26       39.59     12.82 o 
 -11   0   6     6084.22     5915.41    483.05 o 
 -10   0   6      690.38      654.29     20.07 o 
  -9   0   6     9299.38     9389.29    126.28 o 
  -8   0   6     3161.16     3040.51     53.10 o 
  -7   0   6    21049.83    20917.25    210.63 o 
  -6   0   6     4197.30     4424.02     64.16 o 
  -5   0   6      176.62      228.72     13.94 o 
  -4   0   6    16467.96    17022.39    130.38 o 
  -3   0   6     8506.59     8730.88     70.42 o 
  -2   0   6    21819.22    21885.21    385.66 o 
  -1   0   6      286.54      324.65     10.10 o 
   0   0   6     5930.19     5651.54     50.32 o 
   1   0   6     1391.37     1142.71     19.08 o 
   2   0   6        0.72       14.52      3.37 o 
   3   0   6    15213.32    14984.70    275.54 o 
   4   0   6     4433.28     4220.65     60.22 o 
   5   0   6     9102.38     8635.10     93.22 o 
   6   0   6     1445.23     1428.11     34.15 o 
   7   0   6     4961.38     4677.00     87.48 o 
   8   0   6     3051.28     2806.32     60.25 o 
   9   0   6       15.64       26.20     13.10 o 
  10   0   6     2664.39     2494.10     82.53 o 
  11   0   6      956.84      887.26     41.46 o 
  12   0   6     1784.13     1912.07     78.61 o 
 -15   1   6      710.83      697.10     22.42 o 
 -14   1   6      211.13      237.50     16.38 o 
 -13   1   6     3297.35     3368.58     73.25 o 
 -12   1   6     4082.82     3912.07     57.15 o 
 -11   1   6     4265.81     4091.73     57.52 o 
 -10   1   6     2908.89     2744.92     35.96 o 
  -9   1   6      693.29      667.04     18.59 o 
  -8   1   6      206.53      214.34     10.32 o 
  -7   1   6      180.92      186.65      9.17 o 
  -6   1   6     5585.65     5452.20     83.40 o 
  -5   1   6     8474.96     8550.26     73.23 o 
  -4   1   6     2808.00     2735.16     27.24 o 
  -3   1   6    11497.68    11398.20    129.22 o 
  -2   1   6     8589.12     8374.01     59.21 o 
  -1   1   6      918.58     1057.57     14.25 o 
   0   1   6     4768.25     4880.02     41.58 o 
   1   1   6     2059.33     2090.36     21.51 o 
   2   1   6     6343.91     6436.48     44.89 o 
   3   1   6      464.06      490.21     13.94 o 
   4   1   6     5201.88     5076.67     52.15 o 
   5   1   6     8462.86     7831.34     69.52 o 
   6   1   6        2.70       18.62      5.64 o 
   7   1   6     9120.53     8448.68     85.64 o 
   8   1   6     2007.77     1833.62     30.41 o 
   9   1   6      197.66      165.02     14.73 o 
  10   1   6      200.83      197.79     18.16 o 
  11   1   6      584.97      570.23     27.69 o 
  12   1   6     3425.03     3672.95     74.93 o 
 -15   2   6     4231.90     4335.89     64.85 o 
 -14   2   6      466.95      479.81     18.12 o 
 -13   2   6     1883.88     1772.10     40.52 o 
 -12   2   6     3897.81     3908.11     65.19 o 
 -11   2   6     1429.11     1360.21     31.73 o 
 -10   2   6       62.26       74.59      5.48 o 
  -9   2   6      887.89      843.59     23.53 o 
  -8   2   6    13335.19    13224.37    192.14 o 
  -7   2   6      518.66      515.65     15.62 o 
  -6   2   6     3559.36     3520.26     54.84 o 
  -5   2   6     9624.35     9560.27     96.24 o 
  -4   2   6     2885.15     2718.99     30.74 o 
  -3   2   6      103.34      144.94      9.24 o 
  -2   2   6      233.33      210.34      7.76 o 
  -1   2   6    16956.40    16192.15    245.57 o 
   0   2   6      286.37      247.96      7.54 o 
   1   2   6     3079.68     3011.06     36.94 o 
   2   2   6     7534.10     7549.02    152.38 o 
   3   2   6     4382.45     4286.59     49.90 o 
   4   2   6        2.65        7.78      4.04 o 
   5   2   6      136.88      176.49     12.52 o 
   6   2   6     8174.84     7397.51     95.77 o 
   7   2   6       33.31       29.99      4.03 o 
   8   2   6      551.37      465.43     19.26 o 
   9   2   6     3734.81     3752.86     60.40 o 
  10   2   6     1056.39     1029.54     33.25 o 
  11   2   6      437.39      430.20     35.83 o 
  12   2   6      214.27      221.18     17.18 o 
 -14   3   6      168.54      179.68     12.55 o 
 -13   3   6     3630.31     3757.71     65.04 o 
 -12   3   6      137.32      143.68     14.82 o 
 -11   3   6     1853.78     1860.84     40.54 o 
 -10   3   6     5057.13     4923.19     56.68 o 
  -9   3   6     1076.65     1033.55     18.40 o 
  -8   3   6      377.79      382.91     15.62 o 
  -7   3   6     1130.74     1053.28     24.48 o 
  -6   3   6     9248.56     8686.66     83.95 o 
  -5   3   6       16.18       36.84      4.86 o 
  -4   3   6     2070.29     1942.63     35.02 o 
  -3   3   6    12877.06    12558.22    119.73 o 
  -2   3   6     1358.58     1370.07     22.41 o 
  -1   3   6      718.84      741.47     17.89 o 
   0   3   6      699.98      649.86     16.88 o 
   1   3   6    11781.95    11069.18    147.86 o 
   2   3   6        5.55       10.40      3.54 o 
   3   3   6      523.17      450.62     16.93 o 
   4   3   6    13579.70    12598.89    265.76 o 
   5   3   6     1083.08     1015.96     25.14 o 
   6   3   6      197.60      207.71      9.81 o 
   7   3   6       39.74       62.18      9.25 o 
   8   3   6     6432.84     6170.40    107.53 o 
   9   3   6       79.93       79.18      7.32 o 
  10   3   6       38.41       47.39      6.79 o 
  11   3   6     5415.58     5782.40    253.88 o 
  12   3   6      286.86      332.73     26.74 o 
 -14   4   6      172.48      177.56     18.65 o 
 -13   4   6      405.97      397.26     18.80 o 
 -12   4   6      259.94      248.91     14.78 o 
 -11   4   6        2.29        2.70      4.83 o 
 -10   4   6     2008.20     1930.49     46.14 o 
  -9   4   6      559.35      559.29     21.09 o 
  -8   4   6     1320.59     1253.87     26.15 o 
  -7   4   6     3807.97     3601.87     44.18 o 
  -6   4   6     2000.02     1821.54     41.47 o 
  -5   4   6     2443.72     2350.28     38.70 o 
  -4   4   6        5.61       16.16      6.22 o 
  -3   4   6       27.51       19.77      4.39 o 
  -2   4   6       86.98       69.39      7.45 o 
  -1   4   6      286.56      283.46     16.14 o 
   0   4   6    12590.24    11982.71    324.69 o 
   1   4   6     1555.50     1518.27     27.29 o 
   2   4   6     3476.78     3172.55     42.99 o 
   3   4   6     1051.03      947.95     23.62 o 
   4   4   6      140.58      131.12     11.09 o 
   5   4   6      924.46      844.15     17.35 o 
   6   4   6        0.32       11.51      4.17 o 
   7   4   6     3112.06     2907.09     44.85 o 
   8   4   6       64.87       78.77      9.32 o 
   9   4   6      777.52      778.95     22.89 o 
  10   4   6     2521.84     2626.22     47.03 o 
  11   4   6        0.45        7.25      3.82 o 
 -12   5   6     1963.11     1934.36     33.90 o 
 -11   5   6      856.14      839.31     22.92 o 
 -10   5   6      392.71      368.95     17.22 o 
  -9   5   6     6828.90     6981.00     78.95 o 
  -8   5   6       59.71       78.17      9.10 o 
  -7   5   6     3379.36     3244.09     68.60 o 
  -6   5   6       27.00       28.96      6.62 o 
  -5   5   6     5744.70     5514.99     95.12 o 
  -4   5   6     5030.01     4750.30     88.68 o 
  -3   5   6     1105.02     1014.20     29.67 o 
  -2   5   6     6643.67     6237.22    154.17 o 
  -1   5   6      401.38      372.36     20.33 o 
   0   5   6     2280.84     2072.46     89.71 o 
   1   5   6      625.24      541.21     44.24 o 
   2   5   6     6836.83     6526.86    131.45 o 
   3   5   6     6070.33     5611.36     81.54 o 
   4   5   6      457.01      422.50     15.00 o 
   5   5   6     3782.42     3625.48     55.09 o 
   6   5   6        6.61        9.74      6.13 o 
   7   5   6      101.66      102.49     12.09 o 
   8   5   6      554.00      559.27     24.51 o 
   9   5   6     5435.61     6001.82     71.91 o 
  10   5   6     2937.16     3145.04     51.86 o 
 -11   6   6      401.42      382.03     16.43 o 
 -10   6   6      317.16      318.66     14.90 o 
  -9   6   6      159.52      160.41     11.15 o 
  -8   6   6      596.69      590.05     21.97 o 
  -7   6   6      875.65      797.63     29.44 o 
  -6   6   6      836.47      801.47     40.07 o 
  -5   6   6      167.81      177.62     13.80 o 
  -4   6   6      309.80      303.41     21.20 o 
  -3   6   6      204.33      188.81     17.53 o 
  -2   6   6        1.71        5.47      4.87 o 
  -1   6   6      207.83      190.32     13.24 o 
   0   6   6     1557.87     1434.09     39.94 o 
   1   6   6       41.84       36.88      5.94 o 
   2   6   6     1932.09     1819.79     56.09 o 
   3   6   6      202.64      210.34     16.04 o 
   4   6   6       69.55       72.48      7.44 o 
   5   6   6       94.84      113.68     10.73 o 
   6   6   6      234.26      239.09     14.69 o 
   7   6   6      272.24      294.20     17.20 o 
   8   6   6      375.65      345.98     16.91 o 
   9   6   6      469.05      505.88     18.31 o 
  -9   7   6       17.60       16.82      3.98 o 
  -8   7   6        2.51        7.01      3.59 o 
  -7   7   6      149.83      125.73     10.07 o 
  -6   7   6     2641.58     2490.39     53.76 o 
  -5   7   6     1146.04     1049.91     57.34 o 
  -4   7   6     1898.04     1875.85     69.45 o 
  -3   7   6     3925.77     3481.66     86.26 o 
  -2   7   6       74.96       75.94     12.50 o 
  -1   7   6      386.70      390.67     22.33 o 
   0   7   6       58.58       72.95      9.28 o 
   1   7   6     2920.05     2815.01     47.53 o 
   2   7   6     1617.82     1554.86     35.04 o 
   3   7   6     2410.10     2354.77     44.51 o 
   4   7   6     2251.43     2334.51     41.91 o 
   5   7   6       50.48       58.30      7.26 o 
   6   7   6      875.26      860.18     25.15 o 
   7   7   6      639.21      647.30     22.56 o 
  -7   8   6      644.70      630.55     27.12 o 
  -6   8   6      837.48      856.95     21.41 o 
  -5   8   6        7.74       17.29      4.69 o 
  -4   8   6      710.50      691.99     21.39 o 
  -3   8   6        7.05        6.46      4.24 o 
  -2   8   6       94.00       96.22     10.21 o 
  -1   8   6     1409.11     1383.34     47.28 o 
   0   8   6      279.92      267.41     18.88 o 
   1   8   6      211.19      213.10     15.01 o 
   2   8   6       25.63       23.16      4.78 o 
   3   8   6      427.55      419.92     14.83 o 
   4   8   6      136.35      146.18      8.31 o 
 -15   1   7      148.00      149.51     17.79 o 
 -14   1   7       32.98       40.26      7.66 o 
 -13   1   7      817.54      821.94     24.06 o 
 -12   1   7     3184.01     3155.36     51.15 o 
 -11   1   7     6571.83     6409.27     82.53 o 
 -10   1   7     1156.14     1110.12     22.01 o 
  -9   1   7      521.07      497.07     15.45 o 
  -8   1   7     3115.23     2931.84     38.68 o 
  -7   1   7      969.77      863.38     21.25 o 
  -6   1   7     1175.15     1161.92     21.88 o 
  -5   1   7     3293.77     3220.01     35.37 o 
  -4   1   7     5943.70     5603.53     90.43 o 
  -3   1   7     1887.64     1774.90     21.96 o 
  -2   1   7     3557.57     3416.15     30.19 o 
  -1   1   7    12797.88    12825.81    179.06 o 
   0   1   7     1673.50     1707.48     20.92 o 
   1   1   7      599.89      567.62     12.45 o 
   2   1   7      694.62      690.82     15.03 o 
   3   1   7     1770.61     1652.98     27.72 o 
   4   1   7     3366.22     3150.69     40.54 o 
   5   1   7     3392.62     3100.52     42.06 o 
   6   1   7     6089.86     5556.03     61.65 o 
   7   1   7      286.10      287.52     10.88 o 
   8   1   7       15.35       22.39      6.38 o 
   9   1   7       72.25       79.96     12.77 o 
  10   1   7      843.51      844.93     34.61 o 
  11   1   7     2448.33     2588.35     68.30 o 
  12   1   7     1006.10     1026.15     33.56 o 
 -14   2   7     2942.60     3068.58     49.55 o 
 -13   2   7     1031.42     1094.70     30.88 o 
 -12   2   7       32.57       36.48      6.40 o 
 -11   2   7      558.77      588.06     23.08 o 
 -10   2   7     1185.19     1171.46     27.76 o 
  -9   2   7     1773.99     1683.01     25.30 o 
  -8   2   7     5003.91     4780.13     69.71 o 
  -7   2   7     1830.01     1710.90     33.80 o 
  -6   2   7     1811.89     1832.65     28.92 o 
  -5   2   7      694.97      642.74     17.56 o 
  -4   2   7     1329.14     1231.29     23.32 o 
  -3   2   7        1.26        7.28      2.70 o 
  -2   2   7     2206.25     2123.04     28.15 o 
  -1   2   7      205.17      189.58      8.06 o 
   0   2   7      487.02      500.85     14.83 o 
   1   2   7     3747.94     3472.50     40.56 o 
   2   2   7     4390.14     4279.58     46.69 o 
   3   2   7      790.96      772.35     19.54 o 
   4   2   7      149.86      143.25     11.37 o 
   5   2   7      293.32      262.18     12.45 o 
   6   2   7      489.18      446.86     14.13 o 
   7   2   7       53.18       61.98      7.65 o 
   8   2   7     3848.66     3593.98     81.66 o 
   9   2   7     2033.61     2074.48     48.41 o 
  10   2   7      186.23      191.51     16.39 o 
  11   2   7        1.54        3.77      5.99 o 
  12   2   7       35.07       43.97     10.57 o 
 -14   3   7        3.45        7.11      3.21 o 
 -13   3   7      572.29      574.13     24.18 o 
 -12   3   7      686.42      710.64     25.41 o 
 -11   3   7        6.18       14.30      4.74 o 
 -10   3   7     5352.88     5046.53     92.43 o 
  -9   3   7     5865.70     5696.77     95.09 o 
  -8   3   7      458.12      465.72     12.96 o 
  -7   3   7      246.36      221.70     10.95 o 
  -6   3   7        5.07       12.25      3.54 o 
  -5   3   7      916.81      862.50     23.48 o 
  -4   3   7      459.48      463.28     18.46 o 
  -3   3   7     8496.77     7984.45     94.76 o 
  -2   3   7     4495.51     4407.62     66.25 o 
  -1   3   7     1326.86     1329.50     27.89 o 
   0   3   7      843.67      751.09     31.89 o 
   1   3   7     1953.27     1857.94     31.33 o 
   2   3   7     1957.09     1772.20     31.98 o 
   3   3   7     1290.06     1173.87     28.72 o 
   4   3   7     4420.37     4021.80     82.95 o 
   5   3   7     3222.54     3055.39     32.37 o 
   6   3   7       14.86       15.29      5.62 o 
   7   3   7     2263.47     2113.15     58.54 o 
   8   3   7      434.08      424.13     20.19 o 
   9   3   7     2746.77     2799.67     71.44 o 
  10   3   7      188.32      200.96     13.14 o 
  11   3   7       77.95       74.05     10.17 o 
 -13   4   7     1189.36     1234.73     30.26 o 
 -12   4   7     2969.96     2958.17     76.53 o 
 -11   4   7      390.30      400.63     19.61 o 
 -10   4   7     1270.03     1250.27     32.50 o 
  -9   4   7       11.56       18.15      6.08 o 
  -8   4   7      789.13      806.41     30.32 o 
  -7   4   7     6100.43     5987.15    115.50 o 
  -6   4   7     2236.01     2179.90     28.44 o 
  -5   4   7     3469.53     3269.72     50.78 o 
  -4   4   7      971.32      926.04     32.10 o 
  -3   4   7     1174.18     1164.39     35.10 o 
  -2   4   7      424.01      408.12     17.96 o 
  -1   4   7      941.67      863.85     23.93 o 
   0   4   7     7803.83     7107.87    209.38 o 
   1   4   7      692.01      617.48     22.65 o 
   2   4   7      662.65      636.38     18.35 o 
   3   4   7     1289.56     1182.29     19.41 o 
   4   4   7        9.60        8.89      3.26 o 
   5   4   7      768.04      752.04     20.20 o 
   6   4   7      137.80      119.72      8.41 o 
   7   4   7     3785.91     3749.56     50.58 o 
   8   4   7       17.12       32.20      5.75 o 
   9   4   7      910.57      963.29     33.60 o 
  10   4   7     2460.19     2723.58     48.71 o 
 -12   5   7       95.60      116.23      7.14 o 
 -11   5   7      925.13      953.45     23.10 o 
 -10   5   7       32.91       28.26      6.48 o 
  -9   5   7        0.10        4.01      6.38 o 
  -8   5   7     1104.26     1081.71     38.41 o 
  -7   5   7      913.15      900.64     33.63 o 
  -6   5   7       21.48       15.45      4.67 o 
  -5   5   7      324.09      301.59     18.96 o 
  -4   5   7     2294.64     2129.54     39.94 o 
  -3   5   7      378.90      342.19     16.08 o 
  -2   5   7        3.73       17.80      5.43 o 
  -1   5   7     1136.52     1028.55     38.06 o 
   0   5   7     1283.75     1190.39     27.85 o 
   1   5   7      383.57      358.38     12.63 o 
   2   5   7      651.42      634.52     18.88 o 
   3   5   7     2250.10     2159.08     42.64 o 
   4   5   7       35.82       42.85      5.09 o 
   5   5   7       44.74       51.64      7.12 o 
   6   5   7     1406.60     1362.71     35.26 o 
   7   5   7       32.88       19.81      6.94 o 
   8   5   7      102.77       88.94     12.95 o 
   9   5   7      581.06      618.24     20.54 o 
 -11   6   7        0.59        4.23      6.34 o 
 -10   6   7      207.54      226.26     14.02 o 
  -9   6   7      856.52      865.35     30.60 o 
  -8   6   7      437.37      406.28     17.72 o 
  -7   6   7      117.69      122.45     11.81 o 
  -6   6   7     4739.17     4920.38     82.99 o 
  -5   6   7      129.90      140.68     17.53 o 
  -4   6   7       60.55       62.21     13.18 o 
  -3   6   7     2287.86     2143.45     86.29 o 
  -2   6   7      768.10      736.07     23.93 o 
  -1   6   7     1748.25     1623.54     37.64 o 
   0   6   7       94.01       95.20      9.59 o 
   1   6   7     2745.91     2777.65    120.06 o 
   2   6   7       63.64       68.60      8.52 o 
   3   6   7       12.49        9.33      5.22 o 
   4   6   7     3653.89     3667.05     52.17 o 
   5   6   7      815.42      811.04     26.16 o 
   6   6   7     1949.75     1994.50     43.56 o 
   7   6   7        1.41        1.56      5.03 o 
   8   6   7     1342.95     1465.67     25.99 o 
  -9   7   7      111.53      121.49      8.88 o 
  -8   7   7      434.45      440.86     16.30 o 
  -7   7   7     1136.45     1156.64     24.89 o 
  -6   7   7        5.16        2.32      4.80 o 
  -5   7   7     1399.72     1393.67     34.28 o 
  -4   7   7     1112.78     1154.99     33.90 o 
  -3   7   7      182.28      167.15     12.75 o 
  -2   7   7       19.83       25.53      6.49 o 
  -1   7   7      588.67      596.99     23.65 o 
   0   7   7      341.94      354.36     18.43 o 
   1   7   7      292.49      282.20     15.16 o 
   2   7   7      907.50      881.68     26.15 o 
   3   7   7     2321.33     2320.39     37.48 o 
   4   7   7      319.58      312.55     14.65 o 
   5   7   7      254.34      262.73     14.34 o 
   6   7   7     1082.05     1096.87     29.42 o 
  -6   8   7      304.29      321.93     26.76 o 
  -5   8   7      608.37      713.05     16.70 o 
  -4   8   7      782.65      756.48     18.24 o 
  -3   8   7      503.63      454.97     14.54 o 
  -2   8   7       53.43       64.17      7.85 o 
  -1   8   7        4.27        6.55      5.68 o 
   0   8   7     1028.62     1065.19     26.40 o 
   1   8   7       22.13       26.35      5.06 o 
   2   8   7     1255.63     1361.89     32.03 o 
   3   8   7      771.32      801.29     27.33 o 
 -14   0   8     1626.40     1719.08     45.76 o 
 -13   0   8       62.48       72.50     12.52 o 
 -12   0   8     4573.80     4351.58    209.14 o 
 -11   0   8     1219.73     1165.26     51.89 o 
 -10   0   8     3265.35     3172.40     88.62 o 
  -9   0   8       29.85       45.11      7.71 o 
  -8   0   8    17380.13    15971.48    158.79 o 
  -7   0   8      203.10      216.65     14.60 o 
  -6   0   8       22.65       26.94      7.08 o 
  -5   0   8    18103.62    16516.82    222.71 o 
  -4   0   8     3650.74     3221.05     56.63 o 
  -3   0   8     1065.55      852.32     22.91 o 
  -2   0   8      592.99      583.35     18.98 o 
  -1   0   8    10837.72    10304.58    136.57 o 
   0   0   8       71.89       61.86      6.77 o 
   1   0   8     2098.92     2007.51     36.94 o 
   2   0   8    30208.41    28574.60    236.78 o 
   3   0   8      272.16      253.41     16.62 o 
   4   0   8        4.07       15.89      4.76 o 
   5   0   8     3161.83     2953.72     71.57 o 
   6   0   8     1621.39     1458.03     38.81 o 
   7   0   8      180.75      152.33     20.12 o 
   8   0   8     1969.12     1850.13     66.43 o 
   9   0   8     9944.67    10444.71    227.71 o 
  10   0   8      700.67      682.72     43.89 o 
  11   0   8      198.38      192.18     15.98 o 
 -14   1   8      991.76     1051.32     24.93 o 
 -13   1   8     1077.71     1047.79     26.14 o 
 -12   1   8      274.79      241.05     12.85 o 
 -11   1   8       17.66       24.53      8.05 o 
 -10   1   8     1899.09     1906.88     38.37 o 
  -9   1   8     1900.43     1806.88     24.25 o 
  -8   1   8      941.02      846.06     21.26 o 
  -7   1   8     6115.65     5710.43     87.71 o 
  -6   1   8     4678.82     4283.37     48.09 o 
  -5   1   8      462.65      439.94     13.39 o 
  -4   1   8      787.64      755.67     16.57 o 
  -3   1   8     5124.85     4970.83     62.46 o 
  -2   1   8      500.25      470.41     16.25 o 
  -1   1   8     2916.35     2865.83     37.30 o 
   0   1   8     5378.75     5148.14     51.49 o 
   1   1   8     8343.74     8029.75     78.70 o 
   2   1   8     1076.01     1005.94     24.77 o 
   3   1   8     3686.75     3513.94     50.32 o 
   4   1   8     5568.59     5101.07     55.05 o 
   5   1   8       33.84       44.17      4.38 o 
   6   1   8     1438.72     1295.87     21.34 o 
   7   1   8     2371.30     2192.50     41.67 o 
   8   1   8     3446.62     3348.50    106.72 o 
   9   1   8      967.56      931.69     31.66 o 
  10   1   8     1333.04     1332.18     39.60 o 
  11   1   8     3786.14     3940.53     68.59 o 
 -14   2   8     1435.99     1407.96     30.84 o 
 -13   2   8     2795.18     2929.32     41.41 o 
 -12   2   8      140.32      156.62     11.20 o 
 -11   2   8     3644.52     3616.97     60.45 o 
 -10   2   8      139.86      125.84     10.23 o 
  -9   2   8      390.65      375.89     17.57 o 
  -8   2   8     1824.96     1729.37     27.05 o 
  -7   2   8     5890.48     5586.58     73.69 o 
  -6   2   8     8317.84     7830.12    164.11 o 
  -5   2   8       36.93       49.11      6.21 o 
  -4   2   8     7550.90     7054.73    113.14 o 
  -3   2   8     1043.10      953.59     19.37 o 
  -2   2   8      806.69      803.28     17.62 o 
  -1   2   8     1507.40     1286.68     31.70 o 
   0   2   8     7376.82     6771.89     72.68 o 
   1   2   8     5622.65     5138.30     67.19 o 
   2   2   8      902.04      837.39     22.36 o 
   3   2   8     8708.78     7951.06    141.55 o 
   4   2   8     2262.52     2063.65     37.29 o 
   5   2   8     1116.49     1055.75     20.74 o 
   6   2   8     1118.97      982.13     30.94 o 
   7   2   8     2426.39     2355.12     53.87 o 
   8   2   8     2054.64     2052.56     51.23 o 
   9   2   8      105.99      101.73     10.67 o 
  10   2   8     4733.69     5258.96    101.22 o 
  11   2   8      683.78      766.11     65.55 o 
 -13   3   8     1493.91     1573.31     36.44 o 
 -12   3   8      631.08      627.68     22.74 o 
 -11   3   8     1740.86     1761.33     39.88 o 
 -10   3   8      242.95      234.63     17.00 o 
  -9   3   8     3491.43     3394.82     52.00 o 
  -8   3   8     1306.86     1249.78     31.68 o 
  -7   3   8       73.94       84.52      5.88 o 
  -6   3   8     3359.05     2999.15     45.11 o 
  -5   3   8      797.17      726.15     22.56 o 
  -4   3   8     1141.97     1035.82     28.82 o 
  -3   3   8      704.98      651.96     22.08 o 
  -2   3   8    12569.38    11354.25    159.70 o 
  -1   3   8     7471.98     6971.09    179.27 o 
   0   3   8       14.84       19.53      5.59 o 
   1   3   8     4253.76     3885.40     86.53 o 
   2   3   8      445.61      442.58     18.11 o 
   3   3   8      506.88      450.38     12.31 o 
   4   3   8       60.49       64.23      5.05 o 
   5   3   8    10289.04     9179.15    222.72 o 
   6   3   8     3676.63     3320.98     88.22 o 
   7   3   8      329.46      327.33     20.06 o 
   8   3   8     2793.02     2776.62     47.97 o 
   9   3   8       42.57       37.38      8.52 o 
  10   3   8      388.88      384.02     18.47 o 
 -13   4   8      524.53      505.03     18.32 o 
 -12   4   8     2969.48     3002.39     68.33 o 
 -11   4   8      490.51      492.17     24.47 o 
 -10   4   8       11.36       23.55      7.12 o 
  -9   4   8     2111.09     2125.88     48.80 o 
  -8   4   8      183.61      192.66     15.62 o 
  -7   4   8      157.01      155.15     12.29 o 
  -6   4   8      730.71      687.69     19.32 o 
  -5   4   8     4838.19     4579.06     61.04 o 
  -4   4   8     1600.33     1492.91     26.99 o 
  -3   4   8      368.40      353.55     15.75 o 
  -2   4   8     3463.60     3114.40     64.01 o 
  -1   4   8     1140.07      995.59     29.52 o 
   0   4   8       98.89      106.79      6.97 o 
   1   4   8        2.87       25.09     11.25 o 
   2   4   8     2930.59     2623.93     44.25 o 
   3   4   8      995.26      945.54     23.21 o 
   4   4   8      867.33      805.00     22.65 o 
   5   4   8     1768.36     1612.06     40.86 o 
   6   4   8     2664.53     2673.19     51.56 o 
   7   4   8      167.54      162.88     12.39 o 
   8   4   8      270.09      316.00     17.14 o 
   9   4   8     1614.34     1778.70     34.67 o 
 -11   5   8       31.13       42.90      6.03 o 
 -10   5   8     4967.95     5229.80     89.81 o 
  -9   5   8     1682.86     1715.16     35.98 o 
  -8   5   8     1034.35      952.99     28.40 o 
  -7   5   8     1284.81     1192.60     32.46 o 
  -6   5   8        2.70        9.81      4.68 o 
  -5   5   8     1355.37     1219.03     35.39 o 
  -4   5   8      316.49      280.11     16.02 o 
  -3   5   8    10188.36     9499.27    228.22 o 
  -2   5   8      561.81      503.50     21.65 o 
  -1   5   8     1522.08     1477.20     49.23 o 
   0   5   8     6978.43     6318.64    160.03 o 
   1   5   8      683.17      657.85     21.36 o 
   2   5   8      169.70      187.71     10.34 o 
   3   5   8     1739.97     1642.98     32.95 o 
   4   5   8     7082.28     7083.12    108.63 o 
   5   5   8        2.59        0.96      4.74 o 
   6   5   8     1188.01     1201.35     31.90 o 
   7   5   8     4901.05     5430.71     72.58 o 
   8   5   8        2.89        9.69      4.81 o 
 -10   6   8        8.49        7.87      4.67 o 
  -9   6   8      350.08      359.46     15.75 o 
  -8   6   8      369.26      375.24     17.91 o 
  -7   6   8       10.37       10.65      5.28 o 
  -6   6   8      297.62      258.78     15.71 o 
  -5   6   8      831.87      832.47     33.27 o 
  -4   6   8      554.59      507.85     26.43 o 
  -3   6   8        0.98       18.96      9.67 o 
  -2   6   8      298.57      294.02     21.02 o 
  -1   6   8     1786.80     1753.09     44.15 o 
   0   6   8        8.74       12.21      4.66 o 
   1   6   8       23.34       25.63      6.37 o 
   2   6   8      224.66      234.26     14.85 o 
   3   6   8      485.29      471.11     20.38 o 
   4   6   8      305.08      316.51     16.24 o 
   5   6   8      522.62      511.27     21.65 o 
   6   6   8     1023.37     1149.66     29.51 o 
   7   6   8        2.97        6.51      5.02 o 
  -8   7   8     1520.83     1521.92     29.86 o 
  -7   7   8      496.78      476.35     15.00 o 
  -6   7   8      929.72      943.00     29.03 o 
  -5   7   8      656.04      645.17     22.63 o 
  -4   7   8     1060.57     1043.72     29.23 o 
  -3   7   8      353.68      328.35     15.54 o 
  -2   7   8     2894.61     2994.86     38.61 o 
  -1   7   8      849.77      830.27     23.88 o 
   0   7   8      122.94      126.45     11.58 o 
   1   7   8     1115.39     1197.75     29.39 o 
   2   7   8      117.76      126.91      9.19 o 
   3   7   8      322.81      323.78     14.20 o 
   4   7   8       35.22       47.56      7.93 o 
   5   7   8     2230.40     2536.81     58.73 o 
  -3   8   8       60.89       63.02     11.00 o 
  -2   8   8      160.36      175.80     17.79 o 
  -1   8   8      126.02      140.04     10.32 o 
   0   8   8      378.02      408.41     20.01 o 
 -14   1   9     3387.20     3328.86     81.73 o 
 -13   1   9     2208.44     2214.34     39.21 o 
 -12   1   9       68.46       65.60      7.76 o 
 -11   1   9      268.29      283.20     15.89 o 
 -10   1   9      628.00      594.29     26.08 o 
  -9   1   9     1611.81     1480.60     37.35 o 
  -8   1   9     3850.50     3567.31     36.97 o 
  -7   1   9     8500.72     7786.44     95.76 o 
  -6   1   9     2652.50     2304.05     47.72 o 
  -5   1   9       74.52       64.87      6.26 o 
  -4   1   9        7.34       10.79      3.49 o 
  -3   1   9      567.68      574.66     17.90 o 
  -2   1   9     4117.13     3759.83     46.12 o 
  -1   1   9     5379.77     4990.62     53.68 o 
   0   1   9     4956.83     4416.36     55.43 o 
   1   1   9     2242.09     2022.40     34.72 o 
   2   1   9      713.02      668.23     20.64 o 
   3   1   9     1014.03      950.44     21.13 o 
   4   1   9      934.39      807.98     19.05 o 
   5   1   9     4011.99     3550.11     53.67 o 
   6   1   9     2009.80     1845.07     38.63 o 
   7   1   9      751.37      726.56     23.43 o 
   8   1   9     1251.23     1242.19     46.00 o 
   9   1   9     1098.79     1210.08     38.06 o 
  10   1   9      588.81      651.01     23.51 o 
 -13   2   9       29.89       30.72      6.25 o 
 -12   2   9      282.65      280.56     15.83 o 
 -11   2   9     2610.63     2687.83     63.10 o 
 -10   2   9      238.90      213.03     16.23 o 
  -9   2   9       20.59       42.39     10.20 o 
  -8   2   9      131.08      122.75     11.05 o 
  -7   2   9      104.83       84.09      5.96 o 
  -6   2   9      185.63      177.90      8.04 o 
  -5   2   9     2061.38     1795.62     46.92 o 
  -4   2   9     6307.78     5792.36     89.17 o 
  -3   2   9      402.98      376.22     13.89 o 
  -2   2   9      735.13      686.59     19.71 o 
  -1   2   9        9.71       16.12      5.30 o 
   0   2   9       72.01       74.60      8.31 o 
   1   2   9      211.58      193.27     12.24 o 
   2   2   9     2207.26     1991.40     36.78 o 
   3   2   9     2028.33     1906.50     27.56 o 
   4   2   9     1380.37     1156.33     30.81 o 
   5   2   9       42.77       53.93      7.20 o 
   6   2   9      971.53      937.20     34.18 o 
   7   2   9      197.66      191.51     15.07 o 
   8   2   9      216.32      235.21     15.58 o 
   9   2   9      429.70      446.76     30.30 o 
  10   2   9      448.71      536.79     25.25 o 
 -13   3   9        0.27       10.80      4.29 o 
 -12   3   9      431.35      465.45     21.18 o 
 -11   3   9      139.76      160.47     14.82 o 
 -10   3   9     1088.34     1059.26     34.03 o 
  -9   3   9     2091.14     1983.85     51.72 o 
  -8   3   9     2711.53     2579.62     62.00 o 
  -7   3   9       81.39       68.99      7.78 o 
  -6   3   9     1080.07      956.16     21.01 o 
  -5   3   9     3383.11     3176.73     39.27 o 
  -4   3   9      447.91      396.00     13.39 o 
  -3   3   9     1926.44     1645.34     32.74 o 
  -2   3   9      454.71      425.30     19.39 o 
  -1   3   9     3016.48     2630.81     44.47 o 
   0   3   9     1479.01     1297.84     22.24 o 
   1   3   9     1783.94     1579.51     22.79 o 
   2   3   9     1093.12     1013.90     20.30 o 
   3   3   9     1416.47     1195.94     26.10 o 
   4   3   9       66.22       55.73      6.72 o 
   5   3   9      628.62      642.73     28.44 o 
   6   3   9     1292.71     1167.66     43.40 o 
   7   3   9     1826.37     1865.90     56.20 o 
   8   3   9      497.03      550.50     26.29 o 
   9   3   9      259.66      302.22     17.02 o 
 -12   4   9     1472.21     1541.02     29.43 o 
 -11   4   9      546.45      562.51     21.24 o 
 -10   4   9     3387.90     3439.41     69.15 o 
  -9   4   9      289.12      274.09     17.34 o 
  -8   4   9       42.60       52.48      8.89 o 
  -7   4   9      110.23       90.69     10.19 o 
  -6   4   9     5273.10     4792.11     73.07 o 
  -5   4   9     1135.85     1061.66     29.25 o 
  -4   4   9      149.58      152.36     12.37 o 
  -3   4   9     3358.27     2905.81     81.98 o 
  -2   4   9        4.22        4.11      3.49 o 
  -1   4   9      836.69      771.92     22.86 o 
   0   4   9       48.42       50.90      6.22 o 
   1   4   9     1971.48     1788.41     36.71 o 
   2   4   9      498.55      460.78     18.54 o 
   3   4   9      155.35      164.36     13.51 o 
   4   4   9     4200.42     4035.61     68.24 o 
   5   4   9       11.22       23.04      6.75 o 
   6   4   9      423.75      389.72     20.85 o 
   7   4   9      288.73      274.73     15.85 o 
   8   4   9      565.23      604.31     20.03 o 
 -11   5   9      219.03      249.75     11.38 o 
 -10   5   9      430.69      406.89     16.93 o 
  -9   5   9     1950.78     1919.88     35.82 o 
  -8   5   9        1.61        9.18      4.56 o 
  -7   5   9      148.64      125.99     10.54 o 
  -6   5   9      144.06      121.24     10.28 o 
  -5   5   9      795.96      726.36     22.17 o 
  -4   5   9      336.11      332.66     18.84 o 
  -3   5   9       48.68       54.37      7.69 o 
  -2   5   9     1062.75      996.17     29.30 o 
  -1   5   9      440.10      439.60     18.24 o 
   0   5   9      305.31      295.25     20.15 o 
   1   5   9      637.24      618.91     24.73 o 
   2   5   9      350.81      337.88     15.13 o 
   3   5   9      575.09      580.40     19.38 o 
   4   5   9      303.23      310.19     14.90 o 
   5   5   9      512.47      520.41     24.42 o 
   6   5   9      352.77      357.94     18.88 o 
   7   5   9      357.31      406.55     24.78 o 
  -9   6   9     1658.45     1875.04     43.04 o 
  -8   6   9      514.14      526.66     16.92 o 
  -7   6   9     1560.49     1541.25     44.01 o 
  -6   6   9      508.40      453.66     19.08 o 
  -5   6   9     1759.78     1761.83     40.46 o 
  -4   6   9     1698.32     1616.16     46.57 o 
  -3   6   9       40.85       41.85      8.73 o 
  -2   6   9     3938.71     3962.92     64.95 o 
  -1   6   9      687.02      632.72     23.52 o 
   0   6   9     3296.37     3243.70     53.67 o 
   1   6   9       34.57       42.50      6.92 o 
   2   6   9      221.25      226.80     14.27 o 
   3   6   9     1453.92     1478.10     37.40 o 
   4   6   9      172.97      209.77     13.37 o 
   5   6   9     2133.04     2376.29     53.47 o 
  -6   7   9      626.86      620.32     16.95 o 
  -5   7   9        0.23        9.82      3.45 o 
  -4   7   9      349.83      366.86     15.04 o 
  -3   7   9      388.97      414.51     14.88 o 
  -2   7   9     1356.56     1468.84     27.97 o 
  -1   7   9      306.39      336.13     14.80 o 
   0   7   9      488.66      544.16     18.52 o 
   1   7   9     1111.31     1209.50     24.20 o 
   2   7   9      826.23      926.41     24.53 o 
   3   7   9        0.75       17.36      7.19 o 
 -13   0  10      909.83      986.76     50.07 o 
 -12   0  10      381.49      424.51     39.48 o 
 -11   0  10     6186.02     7046.56    177.70 o 
 -10   0  10     4043.24     3813.55    139.22 o 
  -9   0  10       19.78       21.10      9.30 o 
  -8   0  10     4934.70     4784.87    214.33 o 
  -7   0  10       84.40       66.57     11.72 o 
  -6   0  10     2042.15     1748.76     47.56 o 
  -5   0  10      651.41      605.48     26.01 o 
  -4   0  10     9966.33     8746.52    114.79 o 
  -3   0  10     1639.22     1551.59     45.86 o 
  -2   0  10     1348.91     1230.55     35.87 o 
  -1   0  10     8267.94     7413.51     92.92 o 
   0   0  10       96.43       95.72     10.52 o 
   1   0  10     2972.00     2651.69     49.77 o 
   2   0  10     1169.20     1047.27     31.81 o 
   3   0  10     3773.85     3586.61    115.85 o 
   4   0  10      417.95      427.14     23.03 o 
   5   0  10      438.41      401.48     22.15 o 
   6   0  10    11981.71    12023.37    175.64 o 
   7   0  10      246.46      244.07     23.37 o 
   8   0  10     2824.02     3134.93     74.30 o 
   9   0  10      172.34      145.88     14.37 o 
 -13   1  10     2689.80     2944.99     60.00 o 
 -12   1  10       44.19       52.71      9.16 o 
 -11   1  10      669.63      657.58     25.37 o 
 -10   1  10     2340.89     2355.81     82.42 o 
  -9   1  10      278.46      309.77     17.76 o 
  -8   1  10     1377.96     1360.45     30.39 o 
  -7   1  10        0.63       11.92      4.74 o 
  -6   1  10     1638.90     1447.10     26.06 o 
  -5   1  10      283.21      272.27     11.42 o 
  -4   1  10       64.50       89.93     11.34 o 
  -3   1  10     8167.04     7261.61     74.31 o 
  -2   1  10      869.05      749.47     20.36 o 
  -1   1  10     2549.01     2278.86     38.04 o 
   0   1  10      822.26      738.94     18.08 o 
   1   1  10     2269.52     2052.76     32.10 o 
   2   1  10      160.27      156.34      9.30 o 
   3   1  10       42.63       50.30      6.04 o 
   4   1  10     2115.47     1853.49     38.04 o 
   5   1  10     2051.01     1907.63     48.46 o 
   6   1  10      772.75      731.70     26.02 o 
   7   1  10     2181.73     2282.38     42.79 o 
   8   1  10     1739.65     1833.04     38.51 o 
   9   1  10      323.56      371.04     32.52 o 
 -13   2  10        0.23        5.68      6.97 o 
 -12   2  10     4029.80     4492.84     67.17 o 
 -11   2  10      159.77      159.73     11.36 o 
 -10   2  10     1477.65     1504.36     36.13 o 
  -9   2  10     4469.90     4503.17     74.08 o 
  -8   2  10     1041.02      961.44     34.96 o 
  -7   2  10      232.55      223.58     12.53 o 
  -6   2  10      255.31      235.72     14.14 o 
  -5   2  10     6089.37     5479.62     68.08 o 
  -4   2  10        1.37        5.76      2.91 o 
  -3   2  10      707.29      621.89     15.76 o 
  -2   2  10     6696.04     5983.97     55.88 o 
  -1   2  10      788.49      684.67     17.51 o 
   0   2  10     1145.01     1066.32     22.16 o 
   1   2  10      912.32      799.59     18.44 o 
   2   2  10     6145.95     5717.04     76.92 o 
   3   2  10       21.65       21.45      5.00 o 
   4   2  10      618.90      592.80     27.59 o 
   5   2  10     6091.32     5836.78    100.64 o 
   6   2  10      371.16      335.91     17.56 o 
   7   2  10      473.23      495.51     21.47 o 
   8   2  10      776.70      794.07     40.08 o 
   9   2  10     3168.91     3645.99    156.99 o 
 -12   3  10      728.36      762.34     19.02 o 
 -11   3  10      618.66      633.88     22.48 o 
 -10   3  10      491.14      509.06     26.35 o 
  -9   3  10      197.11      197.28     17.54 o 
  -8   3  10      681.60      665.07     32.67 o 
  -7   3  10     8187.03     7803.21    113.25 o 
  -6   3  10       29.76       30.59      5.47 o 
  -5   3  10     1463.47     1282.04     35.03 o 
  -4   3  10     3138.87     2916.80     66.04 o 
  -3   3  10      265.27      250.14     14.32 o 
  -2   3  10      757.68      710.43     21.94 o 
  -1   3  10      685.72      664.67     19.16 o 
   0   3  10     8654.46     8007.39    146.95 o 
   1   3  10        0.98        4.48      5.08 o 
   2   3  10     1010.25      944.55     28.38 o 
   3   3  10     3875.02     3592.53     78.65 o 
   4   3  10      813.81      760.26     35.72 o 
   5   3  10      238.30      238.88     19.91 o 
   6   3  10      267.39      277.72     16.67 o 
   7   3  10     3457.37     3865.32     56.75 o 
   8   3  10       30.99       34.94      7.14 o 
 -11   4  10      860.69      893.30     22.81 o 
 -10   4  10        0.33        7.36      4.83 o 
  -9   4  10       33.23       31.42      6.93 o 
  -8   4  10     2937.53     3034.47     57.51 o 
  -7   4  10      241.93      235.20     15.01 o 
  -6   4  10     1864.58     1898.99     45.96 o 
  -5   4  10      556.87      524.74     28.20 o 
  -4   4  10      897.48      778.38     26.82 o 
  -3   4  10     1649.96     1535.66     43.19 o 
  -2   4  10      169.39      164.71     12.14 o 
  -1   4  10     2535.64     2387.21     48.45 o 
   0   4  10      902.96      894.54     30.49 o 
   1   4  10      407.08      404.20     18.85 o 
   2   4  10     1839.68     1750.32     35.97 o 
   3   4  10     2716.09     2750.87     52.50 o 
   4   4  10     3621.36     3663.97     58.43 o 
   5   4  10       19.68       21.39      6.77 o 
   6   4  10      430.46      495.58     20.66 o 
   7   4  10      155.72      161.38     16.44 o 
 -10   5  10       86.68       93.15      8.26 o 
  -9   5  10     2132.84     2271.44     37.00 o 
  -8   5  10      812.89      810.29     24.09 o 
  -7   5  10       43.48       56.63      5.92 o 
  -6   5  10     5807.48     5891.12     73.94 o 
  -5   5  10     2340.12     2224.65     37.56 o 
  -4   5  10       15.91       16.31      6.37 o 
  -3   5  10      159.54      142.69     12.13 o 
  -2   5  10     1569.11     1545.29     37.69 o 
  -1   5  10      426.42      394.30     23.12 o 
   0   5  10       19.30       28.63      8.05 o 
   1   5  10     7053.65     7413.41    101.70 o 
   2   5  10     1211.58     1265.73     33.17 o 
   3   5  10        1.58        4.08      5.56 o 
   4   5  10     1170.44     1300.23     37.17 o 
   5   5  10      121.19      142.32     11.96 o 
   6   5  10      327.91      446.39     35.68 o 
  -8   6  10      416.39      463.63     20.03 o 
  -7   6  10      277.17      281.54     13.12 o 
  -6   6  10      473.26      483.36     18.44 o 
  -5   6  10      950.01      984.62     29.21 o 
  -4   6  10       10.14       12.11      5.22 o 
  -3   6  10       88.89       99.07      9.16 o 
  -2   6  10      157.69      176.54     11.98 o 
  -1   6  10      356.28      383.72     17.74 o 
   0   6  10      172.75      177.23     12.30 o 
   1   6  10       49.25       53.34      7.21 o 
   2   6  10     1350.01     1557.07     45.86 o 
   3   6  10      224.23      259.53     17.90 o 
   4   6  10       30.62       44.07      9.53 o 
  -4   7  10      233.62      243.90     26.30 o 
  -3   7  10      494.18      546.40     35.35 o 
  -2   7  10        2.39       11.35      7.75 o 
  -1   7  10      231.29      296.20     17.55 o 
   0   7  10     1190.75     1412.86     45.09 o 
 -12   1  11     2047.10     2162.00     55.01 o 
 -11   1  11      758.76      720.89     23.94 o 
 -10   1  11      627.30      600.92     24.71 o 
  -9   1  11      196.81      188.04     15.40 o 
  -8   1  11      817.94      849.63     28.94 o 
  -7   1  11     3254.50     3017.95     63.93 o 
  -6   1  11     2462.50     2192.95     47.82 o 
  -5   1  11     5032.19     4511.32     67.31 o 
  -4   1  11     5570.70     5130.19     85.77 o 
  -3   1  11     2960.57     2736.99     47.14 o 
  -2   1  11      168.47      159.33     10.57 o 
  -1   1  11     1939.21     1792.57     30.76 o 
   0   1  11     2258.43     2007.38     35.06 o 
   1   1  11     1440.39     1300.60     28.13 o 
   2   1  11     3775.88     3403.89     52.89 o 
   3   1  11     4094.16     3892.61     56.05 o 
   4   1  11      569.54      542.29     22.34 o 
   5   1  11        1.46        5.87      5.60 o 
   6   1  11      450.87      436.29     18.63 o 
   7   1  11      103.40      113.76     12.18 o 
   8   1  11      125.58      134.95     13.30 o 
 -12   2  11      228.66      229.53     13.16 o 
 -11   2  11      379.86      401.84     17.39 o 
 -10   2  11     3544.17     3815.04     66.14 o 
  -9   2  11      189.56      191.28     13.43 o 
  -8   2  11        3.75        5.70      6.19 o 
  -7   2  11     1027.61     1034.20     31.96 o 
  -6   2  11      166.86      153.33     12.71 o 
  -5   2  11        9.93        8.13      5.22 o 
  -4   2  11      823.39      746.94     27.34 o 
  -3   2  11     1563.98     1426.22     41.83 o 
  -2   2  11        7.63        6.06      4.09 o 
  -1   2  11       25.57       35.79      5.26 o 
   0   2  11     2912.49     2598.67     66.35 o 
   1   2  11       51.98       52.49      7.09 o 
   2   2  11       22.89       32.99      6.40 o 
   3   2  11       42.18       42.97      8.96 o 
   4   2  11      272.62      224.35     17.05 o 
   5   2  11      261.23      245.98     14.96 o 
   6   2  11      759.27      795.66     26.63 o 
   7   2  11      874.21      903.24     21.84 o 
 -11   3  11     1820.09     1903.31     48.12 o 
 -10   3  11      379.56      363.86     17.19 o 
  -9   3  11      373.41      390.21     19.39 o 
  -8   3  11        3.18       11.83      7.21 o 
  -7   3  11      327.13      343.42     21.30 o 
  -6   3  11     3233.95     3039.60     53.00 o 
  -5   3  11      812.00      772.91     27.20 o 
  -4   3  11      677.21      608.20     23.94 o 
  -3   3  11      140.09      119.83     12.06 o 
  -2   3  11       29.91       38.21      6.63 o 
  -1   3  11      640.72      596.48     20.54 o 
   0   3  11      223.59      200.93     11.97 o 
   1   3  11     3601.17     3591.85     60.00 o 
   2   3  11      199.52      200.52     16.51 o 
   3   3  11      342.70      332.93     23.29 o 
   4   3  11      888.76      921.45     36.79 o 
   5   3  11       26.83       35.13      8.55 o 
   6   3  11      129.63      120.59      8.70 o 
   7   3  11      404.76      475.45     25.91 o 
 -10   4  11       70.23       78.48      8.77 o 
  -9   4  11     1480.58     1582.68     54.64 o 
  -8   4  11     1731.93     1749.40     39.55 o 
  -7   4  11       19.81       22.50      6.72 o 
  -6   4  11      599.04      585.64     24.83 o 
  -5   4  11        4.51       10.51      5.19 o 
  -4   4  11     1557.32     1532.21     37.74 o 
  -3   4  11       96.21       93.13     10.12 o 
  -2   4  11     3126.58     3009.92     53.68 o 
  -1   4  11     2945.80     2810.73     61.55 o 
   0   4  11        4.97        9.25      6.13 o 
   1   4  11      461.85      476.79     21.15 o 
   2   4  11       13.48       12.03      5.46 o 
   3   4  11     1451.29     1450.36     34.81 o 
   4   4  11       55.20       66.42     10.15 o 
   5   4  11     1068.21     1169.66     34.74 o 
   6   4  11     1438.88     1731.92     50.39 o 
  -9   5  11       99.37      113.31     11.39 o 
  -8   5  11      219.19      243.07     11.32 o 
  -7   5  11      133.48      140.79      8.75 o 
  -6   5  11      101.72       91.52      7.70 o 
  -5   5  11      693.29      682.99     23.17 o 
  -4   5  11      288.56      335.16     16.77 o 
  -3   5  11      390.49      361.23     17.64 o 
  -2   5  11      733.10      741.55     30.59 o 
  -1   5  11        4.26       13.37      6.61 o 
   0   5  11       18.59       21.38      7.00 o 
   1   5  11       43.52       47.53      9.03 o 
   2   5  11      713.77      799.08     26.78 o 
   3   5  11      628.06      715.18     25.74 o 
   4   5  11      136.32      139.03     22.65 o 
  -6   6  11      885.40     1021.21     38.79 o 
  -5   6  11      111.40      118.84     12.28 o 
  -4   6  11      268.58      301.36     18.06 o 
  -3   6  11     3102.04     3606.08     59.71 o 
  -2   6  11     1846.27     2257.28     47.26 o 
  -1   6  11      192.15      247.07     18.58 o 
   0   6  11      976.70     1204.79     33.52 o 
   1   6  11      163.11      182.55     14.84 o 
 -11   0  12      111.60       88.88     18.20 o 
 -10   0  12     2589.10     2851.39     67.42 o 
  -9   0  12     4916.59     5480.58    163.31 o 
  -8   0  12      131.36      106.09     16.59 o 
  -7   0  12     2895.22     2855.43    121.12 o 
  -6   0  12     4650.53     4440.35    158.63 o 
  -5   0  12     2774.55     2506.40     81.50 o 
  -4   0  12      333.51      341.49     30.57 o 
  -3   0  12       68.32       73.69     12.69 o 
  -2   0  12     2893.08     2860.81     69.12 o 
  -1   0  12        4.82       16.19      8.31 o 
   0   0  12     6851.97     6595.08    110.58 o 
   1   0  12     5928.52     5227.37    811.21 o 
   2   0  12     2493.75     2357.23     61.38 o 
   3   0  12      156.11      163.86     16.44 o 
   4   0  12      244.91      245.49     22.40 o 
   5   0  12     3698.48     3721.68    155.43 o 
   6   0  12      211.85      228.00     27.97 o 
 -11   1  12      376.18      400.45     21.10 o 
 -10   1  12      411.31      421.92     22.02 o 
  -9   1  12      790.52      816.86     24.71 o 
  -8   1  12      755.78      748.91     28.51 o 
  -7   1  12     3439.33     3382.61     67.78 o 
  -6   1  12        5.88        8.55      6.78 o 
  -5   1  12       30.50       47.68      8.48 o 
  -4   1  12     2563.21     2409.42     48.50 o 
  -3   1  12      503.88      467.26     21.36 o 
  -2   1  12      220.20      250.48     12.42 o 
  -1   1  12      207.59      194.64     15.44 o 
   0   1  12     3979.37     3800.75     60.74 o 
   1   1  12      388.97      370.13     17.47 o 
   2   1  12       34.13       37.65      6.53 o 
   3   1  12     3157.81     3343.22     48.97 o 
   4   1  12      762.79      767.25     22.46 o 
   5   1  12       25.84       44.20      6.63 o 
   6   1  12      535.43      625.32     20.08 o 
 -10   2  12      781.18      852.50     24.53 o 
  -9   2  12       21.86       24.09      6.89 o 
  -8   2  12     6191.18     6638.24     88.61 o 
  -7   2  12      796.34      864.86     30.32 o 
  -6   2  12      160.65      154.01     16.33 o 
  -5   2  12     2121.43     2022.98     56.00 o 
  -4   2  12     1247.50     1233.95     44.04 o 
  -3   2  12     1717.43     1621.69     35.49 o 
  -2   2  12        1.31       -0.84      5.51 o 
  -1   2  12     5574.33     5610.37     79.72 o 
   0   2  12      463.56      456.41     17.67 o 
   1   2  12      137.91      147.37     11.08 o 
   2   2  12     3575.71     3573.20     57.26 o 
   3   2  12      437.03      404.36     21.40 o 
   4   2  12      884.54      959.73     30.50 o 
   5   2  12      351.11      382.85     17.67 o 
   6   2  12     3354.50     3919.94     84.65 o 
 -10   3  12     2824.01     3221.95     59.59 o 
  -9   3  12      267.99      261.49     16.58 o 
  -8   3  12      417.30      450.37     23.25 o 
  -7   3  12       56.77       57.34      9.59 o 
  -6   3  12     2546.38     2517.35     45.66 o 
  -5   3  12     1095.64     1088.58     30.38 o 
  -4   3  12      200.46      203.88     12.67 o 
  -3   3  12     4808.54     4803.93     67.84 o 
  -2   3  12       11.47       19.39      5.74 o 
  -1   3  12     1249.59     1223.96     29.95 o 
   0   3  12      438.23      430.32     17.69 o 
   1   3  12     1652.84     1766.08     44.76 o 
   2   3  12     1552.97     1527.00     46.51 o 
   3   3  12      194.98      239.15     18.32 o 
   4   3  12     1750.08     1973.03     47.52 o 
   5   3  12      154.99      169.69     11.31 o 
  -9   4  12     2550.33     2912.75     67.06 o 
  -8   4  12       22.14       26.50      4.64 o 
  -7   4  12      202.52      205.35     11.82 o 
  -6   4  12      420.86      443.75     17.90 o 
  -5   4  12      437.03      426.10     17.82 o 
  -4   4  12     1136.29     1183.66     35.21 o 
  -3   4  12       51.24       61.18      9.10 o 
  -2   4  12     5066.01     5385.71     80.70 o 
  -1   4  12      105.31      120.08     10.16 o 
   0   4  12       20.33       13.02     12.05 o 
   1   4  12      673.22      763.30     27.34 o 
   2   4  12      311.55      379.73     18.75 o 
   3   4  12      693.64      767.71     28.02 o 
   4   4  12       81.42      118.71     10.37 o 
  -7   5  12      214.56      256.56     28.84 o 
  -6   5  12      237.95      240.41     13.07 o 
  -5   5  12     2655.27     3037.01     42.69 o 
  -4   5  12     2636.13     3025.96     54.22 o 
  -3   5  12        8.97       11.06      4.20 o 
  -2   5  12     1123.19     1350.44     37.19 o 
  -1   5  12     1079.20     1256.02     50.29 o 
   0   5  12      719.13      897.70     34.60 o 
   1   5  12      398.86      444.16     30.35 o 
   2   5  12      687.16      908.45     56.40 o 
  -9   1  13     1693.02     1891.44     50.44 o 
  -8   1  13      562.30      572.37     21.25 o 
  -7   1  13       81.11       84.44      9.89 o 
  -6   1  13      120.81      128.70     12.31 o 
  -5   1  13        0.88        7.37      5.29 o 
  -4   1  13     1139.75     1163.17     25.23 o 
  -3   1  13     3299.83     3276.09     53.05 o 
  -2   1  13      839.74      860.07     25.94 o 
  -1   1  13      138.56      134.57     11.58 o 
   0   1  13       22.33       18.37      5.77 o 
   1   1  13        1.70       14.25      5.08 o 
   2   1  13        7.61       13.93      4.44 o 
   3   1  13     1438.85     1635.89     32.09 o 
   4   1  13     1512.63     1661.49     46.63 o 
  -9   2  13       35.74       47.76      8.73 o 
  -8   2  13        0.62       11.57      4.99 o 
  -7   2  13       48.09       41.03      9.85 o 
  -6   2  13      999.40     1017.30     35.81 o 
  -5   2  13      314.37      301.05     18.11 o 
  -4   2  13      182.94      213.07     13.85 o 
  -3   2  13      250.93      244.52     12.37 o 
  -2   2  13       91.42       98.03      8.99 o 
  -1   2  13      755.09      738.82     24.71 o 
   0   2  13     1095.86     1165.28     33.41 o 
   1   2  13      520.83      550.19     20.35 o 
   2   2  13       15.92       22.32      6.98 o 
   3   2  13       20.88       23.15      5.90 o 
   4   2  13      734.29      916.84     83.12 o 
  -8   3  13      104.49      106.47     10.06 o 
  -7   3  13      720.71      761.77     24.03 o 
  -6   3  13      130.48      128.09     11.18 o 
  -5   3  13     2493.47     2666.09     48.01 o 
  -4   3  13      691.77      693.02     24.60 o 
  -3   3  13        1.73        6.75      6.01 o 
  -2   3  13     1819.44     1753.86     55.51 o 
  -1   3  13     1024.09     1121.30     28.13 o 
   0   3  13      255.69      298.83     14.92 o 
   1   3  13        7.09       14.20      6.07 o 
   2   3  13     1441.48     1495.26     76.73 o 
   3   3  13       12.31       14.32      4.60 o 
  -6   4  13       30.27       32.69      6.64 o 
  -5   4  13       61.49       67.84     11.70 o 
  -4   4  13      820.81      879.43     36.39 o 
  -3   4  13      187.26      189.01     13.22 o 
  -2   4  13      276.90      298.01     17.63 o 
  -1   4  13       42.37       61.91     15.64 o 
   0   4  13     1667.37     2036.94     78.55 o 
   1   4  13      300.11      391.86     38.63 o 
  -8   0  14      457.52      585.61     39.15 o 
  -7   0  14     1984.01     2402.79     89.04 o 
  -6   0  14     1974.47     2202.31     47.03 o 
  -5   0  14     7685.94     8521.31    156.36 o 
  -4   0  14       36.94       32.48      8.31 o 
  -3   0  14       75.02       91.96     11.85 o 
  -2   0  14     2339.41     2608.45     56.95 o 
  -1   0  14     1267.81     1439.27     41.13 o 
   0   0  14     3038.26     3632.05    152.85 o 
   1   0  14      158.36      157.87     13.43 o 
   2   0  14     3233.49     3933.67     59.67 o 
  -8   1  14      315.90      367.39     30.16 o 
  -7   1  14      400.91      482.58     16.15 o 
  -6   1  14        4.42        3.90      4.42 o 
  -5   1  14       61.95       72.02      7.72 o 
  -4   1  14      719.04      748.56     21.05 o 
  -3   1  14     3067.90     3466.88     64.60 o 
  -2   1  14       26.07       35.19      5.67 o 
  -1   1  14     1740.33     1954.96     46.19 o 
   0   1  14     1913.44     2133.91     58.00 o 
   1   1  14      123.78      121.42      9.08 o 
   2   1  14      172.83      222.48     19.26 o 
  -7   2  14     1026.50     1145.77     39.30 o 
  -6   2  14     2926.92     3384.12    103.01 o 
  -5   2  14        0.30        3.10      4.73 o 
  -4   2  14     1621.25     1829.55     54.57 o 
  -3   2  14     1234.66     1286.34     43.41 o 
  -2   2  14     1277.05     1526.46     35.18 o 
  -1   2  14       29.18       40.07      6.29 o 
   0   2  14      435.44      502.43     20.25 o 
   1   2  14     3148.97     4268.39    161.84 o 
  -5   3  14      200.61      247.58     15.40 o 
  -4   3  14     2149.84     2374.48     57.39 o 
  -3   3  14       34.98       41.43      8.73 o 
  -2   3  14      429.02      503.76     30.84 o 
                                                 
